# Supplementary material for: Inter-observer agreement according to malaria parasite density
Source: Malar J. 2013 Sep 22;12:335. doi: 10.1186/1475-2875-12-335 (PMC3849530; doi:10.1186/1475-2875-12-335)
Supplement: Additional file 1 — Between-readers variation in asexual parasites counts. Title: Variation between readers in asexual parasites counts using Alexander et al. (2010) methods. Description: When back-transformed to the original parasite density count, the limits with agreements increase with parasite density, and are much wider. [file 1475-2875-12-335-S1.xlsx]

## Sheet: data
ID	reader 1 number parasites counted (not per microlitre)	reader 2 number parasites counted (in same volume as Reader 1)	difference in square root counts is outside Poisson limits of agreement	difference in square root counts is outside empirical limits of agreement	Assessing Agreement Between Malaria Slide Density Readings. Alexander N, Schellenberg D, Ngasala B, Petzold M, Drakeley C, Sutherland, C. Malaria Journal, submitted 2009.
	2	5	NO	NO	This spreadsheet is supplied in good faith but with no warranty or responsibility for errors.
	65	0	YES	YES	The corresponding author of the paper will attempt to solve any errors, without guaranteeing to do so.
	31	18	NO	NO	The spreadsheet is supplied with artificial test data.
	0	0	NO	NO	The analysis in the paper used R (not Excel): code is available from the corresponding author.
	0	0	NO	NO
	0	0	NO	NO	Blue cells, and columns headed in blue, are to be supplied by the user.
	4	2	NO	NO	Yellow cells, and columns headed in yellow, are calculated by the spreadsheet.
	0	0	NO	NO	The data (parasite counts, not per microlitre) should be pasted into columns 'reader 1' and 'reader 2'.
	0	0	NO	NO	It may be convenient to put an identifying variable in the 'ID' column
	22	46	YES	NO	We suggest omitting double-zero counts from analysis (see paper for rationale).
	0	0	NO	NO
	0	0	NO	NO	The 'ScratchData' tab is not intended to be modified by the user.
	0	0	NO	NO	However, if more than 1000 paired readings are needed, additional rows can be copied on to the bottom of the 'data' and 'ScratchData' tabs.
	0	0	NO	NO	The last four tabs contain different graphs of the data.
	0	0	NO	NO
	0	0	NO	NO	Poisson percentile	5
	0	0	NO	NO	(% of differences which, under Poisson distribution, would lie outside limits of agreement)
	0	0	NO	NO	Poisson lower limit of agreement (pink line in graphs)	-1.3859
	3	8	NO	NO	Poisson upper limit of agreement (pink line in graphs)	1.3859
	0	0	NO	NO
	0	0	NO	NO	data percentile (percent of differences in the data to lie outside empirical limits of agreement)	5
	459	255	YES	NO	empirical lower limit of agreement (blue line in graphs)	-3.15833
	4	0	YES	NO	empirical upper limit of agreement (blue line in graphs)	5.49335
	0	0	NO	NO	median of differences (blue line in graphs)	0
	0	0	NO	NO
	0	0	NO	NO
	0	0	NO	NO
	0	0	NO	NO
	0	0	NO	NO
	3	2	NO	NO
	0	0	NO	NO
	0	0	NO	NO
	0	0	NO	NO
	267	93	YES	YES
	2	3	NO	NO
	1	0	NO	NO
	1	0	NO	NO
	18	4	YES	NO
	77	21	YES	NO
	4	4	NO	NO
	4	0	YES	NO
	27	18	NO	NO
	1	9	YES	NO
	3	0	YES	NO
	3	2	NO	NO
	1	0	NO	NO
	3	2	NO	NO
	0	0	NO	NO
	0	0	NO	NO
	0	0	NO	NO
	525	286	YES	YES
	28	31	NO	NO
	97	12	YES	YES
	166	133	NO	NO
	68	352	YES	YES
	75	36	YES	NO
	3	2	NO	NO
	0	0	NO	NO
	0	0	NO	NO
	0	0	NO	NO
	0	0	NO	NO
	30	8	YES	NO
	36	14	YES	NO
	169	61	YES	NO
	4	2	NO	NO
	0	0	NO	NO
	0	0	NO	NO
	0	0	NO	NO
	3	0	YES	NO
	2	6	NO	NO
	3	8	NO	NO
	2	0	YES	NO
	146	60	YES	NO
	54	45	NO	NO
	77	2	YES	YES
	95	69	YES	NO
	12	0	YES	NO
	64	51	NO	NO
	31	7	YES	NO
	14	3	YES	NO
	4	9	NO	NO
	2	4	NO	NO
	20	11	NO	NO
	35	11	YES	NO
	70	32	YES	NO
	9	11	NO	NO
	47	18	YES	NO
	7	6	NO	NO
	16	15	NO	NO
	186	395	YES	YES
	108	115	NO	NO
	3	0	YES	NO
	2	3	NO	NO
	0	0	NO	NO
	0	0	NO	NO
	0	0	NO	NO
	263	155	YES	NO
	0	0	NO	NO
	0	0	NO	NO
	0	0	NO	NO
	0	0	NO	NO
	13	6	NO	NO
	8	7	NO	NO
	38	28	NO	NO
	16	26	NO	NO
	13	78	YES	YES
	114	130	NO	NO
	0	0	NO	NO
	0	0	NO	NO
	0	0	NO	NO
	0	0	NO	NO
	0	0	NO	NO
	0	0	NO	NO
	0	0	NO	NO
	3	0	YES	NO
	140	41	YES	NO
	93	191	YES	YES
	50	57	NO	NO
	2	18	YES	NO
	31	23	NO	NO
	46	66	NO	NO
	20	42	YES	NO
	19	36	YES	NO
	15	35	YES	NO
	47	6	YES	NO
	19	28	NO	NO
	11	81	YES	YES
	56	88	YES	NO
	7	3	NO	NO
	54	215	YES	YES
	3	0	YES	NO
	4	3	NO	NO
	116	103	NO	NO
	53	105	YES	NO
	60	57	NO	NO
	116	99	NO	NO
	13	14	NO	NO
	48	32	NO	NO
	3	4	NO	NO
	128	41	YES	NO
	31	229	YES	YES
	74	48	YES	NO
	6	7	NO	NO
	17	46	YES	NO
	9	18	NO	NO
	4	0	YES	NO
	3	0	YES	NO
	0	0	NO	NO
	0	0	NO	NO
	0	0	NO	NO
	0	5	YES	NO
	20	13	NO	NO
	17	7	YES	NO
	27	14	YES	NO
	4	0	YES	NO
	0	0	NO	NO
	0	0	NO	NO
	0	0	NO	NO
	0	0	NO	NO
	4	0	YES	NO
	0	0	NO	NO
	0	0	NO	NO
	0	0	NO	NO
	51	34	NO	NO
	0	0	NO	NO
	0	117	YES	YES
	0	0	NO	NO
	12	21	NO	NO
	0	0	NO	NO
	0	0	NO	NO
	0	0	NO	NO
	41	45	NO	NO
	7	12	NO	NO
	12	4	YES	NO
	3	0	YES	NO
	3	6	NO	NO
	2	3	NO	NO
	3	0	YES	NO
	0	0	NO	NO
	0	0	NO	NO
	0	0	NO	NO
	0	0	NO	NO
	3	4	NO	NO
	51	15	YES	NO
	83	48	YES	NO
	16	6	YES	NO
	4	2	NO	NO
	111	23	YES	YES
	102	0	YES	YES
	29	72	YES	NO
	2	2	NO	NO
	0	0	NO	NO
	0	0	NO	NO
	0	0	NO	NO
	0	0	NO	NO
	33	4	YES	NO
	180	8	YES	YES
	12	4	YES	NO
	0	0	NO	NO
	0	0	NO	NO
	0	0	NO	NO
	0	0	NO	NO
	15	8	NO	NO
	34	38	NO	NO
	3	6	NO	NO
	0	0	NO	NO
	0	0	NO	NO
	0	0	NO	NO
	0	0	NO	NO
	176	210	NO	NO
	111	74	YES	NO
	160	51	YES	YES
	4	2	NO	NO
	4	2	NO	NO
	103	102	NO	NO
	54	58	NO	NO
	46	35	NO	NO
	157	114	YES	NO
	52	111	YES	YES
	76	84	NO	NO
	2	8	YES	NO
	0	0	NO	NO
	0	0	NO	NO
	0	0	NO	NO
	0	0	NO	NO
	0	0	NO	NO
	0	0	NO	NO
	0	0	NO	NO
	0	0	NO	NO
	7	9	NO	NO
	43	17	YES	NO
	63	26	YES	NO
	24	15	NO	NO
	84	32	YES	NO
	27	7	YES	NO
	50	21	YES	NO
	175	152	NO	NO
	9	8	NO	NO
	14	23	NO	NO
	152	158	NO	NO
	51	28	YES	NO
	4	0	YES	NO
	9	9	NO	NO
	6	5	NO	NO
	8	0	YES	NO
	25	26	NO	NO
	145	18	YES	YES
	2	3	NO	NO
	4	0	YES	NO
	3	0	YES	NO
	37	6	YES	NO
	15	19	NO	NO
	12	24	YES	NO
	2	0	YES	NO
	4	0	YES	NO
	248	249	NO	NO
	674	842	YES	NO
	319	28	YES	YES
	143	36	YES	YES
	90	102	NO	NO
	16	11	NO	NO
	4	9	NO	NO
	0	0	NO	NO
	0	0	NO	NO
	0	0	NO	NO
	0	0	NO	NO
	0	0	NO	NO
	0	0	NO	NO
	0	0	NO	NO
	0	0	NO	NO
	0	0	NO	NO
	0	0	NO	NO
	0	0	NO	NO
	0	0	NO	NO
	3	4	NO	NO
	0	0	NO	NO
	0	0	NO	NO
	0	0	NO	NO
	84	106	NO	NO
	0	0	NO	NO
	0	29	YES	YES
	31	62	YES	NO
	0	0	NO	NO
	0	0	NO	NO
	0	0	NO	NO
	71	76	NO	NO
	0	0	NO	NO
	0	0	NO	NO
	0	0	NO	NO
	0	0	NO	NO
	0	0	NO	NO
	0	0	NO	NO
	0	3	YES	NO
	0	0	NO	NO
	0	0	NO	NO
	0	0	NO	NO
	0	0	NO	NO
	3	2	NO	NO
	4	0	YES	NO
	0	0	NO	NO
	0	35	YES	YES
	0	0	NO	NO
	27	13	YES	NO
	3	3	NO	NO
	3	3	NO	NO
	4	0	YES	NO
	2	0	YES	NO
	2	40	YES	YES
	2	3	NO	NO
	0	0	NO	NO
	0	0	NO	NO
	0	0	NO	NO
	67	17	YES	NO
	3	0	YES	NO
	3	5	NO	NO
	0	0	NO	NO
	0	0	NO	NO
	4	0	YES	NO
	4	2	NO	NO
	2	0	YES	NO
	4	0	YES	NO
	0	0	NO	NO
	0	0	NO	NO
	0	0	NO	NO
	0	0	NO	NO
	3	0	YES	NO
	3	0	YES	NO
	3	3	NO	NO
	3	0	YES	NO
	3	2	NO	NO
	0	0	NO	NO
	0	0	NO	NO
	0	0	NO	NO
	0	0	NO	NO
	0	40	YES	YES
	0	0	NO	NO
	26	13	YES	NO
	3	0	YES	NO
	2	3	NO	NO
	3	2	NO	NO
	3	0	YES	NO
	3	8	NO	NO
	3	0	YES	NO
	3	0	YES	NO
	2	8	YES	NO
	0	0	NO	NO
	0	0	NO	NO
	0	0	NO	NO
	31	6	YES	NO
	0	0	NO	NO
	0	0	NO	NO
	0	0	NO	NO
	0	0	NO	NO
	2	0	YES	NO
	2	2	NO	NO
	3	2	NO	NO
	0	0	NO	NO
	0	0	NO	NO
	0	0	NO	NO
	3	2	NO	NO
	4	0	YES	NO
	3	3	NO	NO
	0	0	NO	NO
	0	0	NO	NO
	0	0	NO	NO
	2	9	YES	NO
	0	0	NO	NO
	0	0	NO	NO
	0	0	NO	NO
	0	0	NO	NO
	4	2	NO	NO
	0	0	NO	NO
	0	0	NO	NO
	0	0	NO	NO
	4	0	YES	NO
	0	0	NO	NO
	0	28	YES	YES
	0	0	NO	NO
	0	0	NO	NO
	0	0	NO	NO
	0	0	NO	NO
	0	0	NO	NO
	1	0	NO	NO
	2	2	NO	NO
	3	8	NO	NO
	3	0	YES	NO
	2	385	YES	YES
	3	8	NO	NO
	3	3	NO	NO
	0	0	NO	NO
	0	0	NO	NO
	0	0	NO	NO
	3	2	NO	NO
	0	0	NO	NO
	0	0	NO	NO
	0	0	NO	NO
	0	0	NO	NO
	0	0	NO	NO
	0	0	NO	NO
	0	0	NO	NO
	0	0	NO	NO
	0	0	NO	NO
	4	0	YES	NO
	1	2	NO	NO
	0	0	NO	NO
	0	0	NO	NO
	0	0	NO	NO
	0	0	NO	NO
	0	0	NO	NO
	0	0	NO	NO
	0	0	NO	NO
	2	4	NO	NO
	4	0	YES	NO
	3	2	NO	NO
	0	0	NO	NO
	0	0	NO	NO
	0	0	NO	NO
	0	0	NO	NO
	2	0	YES	NO
	2	41	YES	YES
	4	0	YES	NO
	0	0	NO	NO
	0	0	NO	NO
	0	0	NO	NO
	3	0	YES	NO
	0	0	NO	NO
	0	0	NO	NO
	0	0	NO	NO
	4	6	NO	NO
	246	140	YES	NO
	875	222	YES	YES
	597	140	YES	YES
	4	0	YES	NO
	3	0	YES	NO
	2	0	YES	NO
	2	4	NO	NO
	3	0	YES	NO
	1	0	NO	NO
	2	0	YES	NO
	2	0	YES	NO
	3	5	NO	NO
	3	0	YES	NO
	3	3	NO	NO
	4	0	YES	NO
	2	3	NO	NO
	3	0	YES	NO
	2	0	YES	NO
	4	0	YES	NO
	1	2	NO	NO
	4	3	NO	NO
	0	0	NO	NO
	0	0	NO	NO
	315	178	YES	NO
	0	0	NO	NO
	0	0	NO	NO
	0	0	NO	NO
	232	339	YES	YES
	2	3	NO	NO
	0	0	NO	NO
	0	0	NO	NO
	0	0	NO	NO
	0	0	NO	NO
	0	0	NO	NO
	0	0	NO	NO
	0	0	NO	NO
	0	0	NO	NO
	0	0	NO	NO
	0	0	NO	NO
	0	0	NO	NO
	0	0	NO	NO
	0	0	NO	NO
	0	0	NO	NO
	2	3	NO	NO
	3	0	YES	NO
	4	0	YES	NO
	1	5	NO	NO
	2	3	NO	NO
	3	5	NO	NO
	2	3	NO	NO
	2	5	NO	NO
	4	3	NO	NO
	3	8	NO	NO
	4	5	NO	NO
	0	0	NO	NO
	0	0	NO	NO
	0	0	NO	NO
	0	0	NO	NO
	0	0	NO	NO
	0	0	NO	NO
	0	0	NO	NO
	0	0	NO	NO
	4	1	NO	NO
	2	2	NO	NO
	0	0	NO	NO
	0	0	NO	NO
	0	9	YES	NO
	0	0	NO	NO
	0	0	NO	NO
	0	0	NO	NO
	2	2	NO	NO
	2	3	NO	NO
	3	0	YES	NO
	81	0	YES	YES
	4	8	NO	NO
	3	0	YES	NO
	0	0	NO	NO
	0	0	NO	NO
	0	0	NO	NO
	0	0	NO	NO
	0	0	NO	NO
	0	0	NO	NO
	0	0	NO	NO
	3	0	YES	NO
	2	0	YES	NO
	349	118	YES	YES
	201	192	NO	NO
	284	222	YES	NO
	3	1	NO	NO
	1	6	YES	NO
	0	0	NO	NO
	0	0	NO	NO
	0	0	NO	NO
	0	0	NO	NO
	0	0	NO	NO
	0	0	NO	NO
	0	0	NO	NO
	0	0	NO	NO
	0	0	NO	NO
	0	0	NO	NO
	0	0	NO	NO
	0	0	NO	NO
	2	0	YES	NO
	3	0	YES	NO
	4	0	YES	NO
	4	6	NO	NO
	4	6	NO	NO
	4	2	NO	NO
	0	0	NO	NO
	0	0	NO	NO
	0	0	NO	NO
	0	0	NO	NO
	0	0	NO	NO
	0	0	NO	NO
	0	0	NO	NO
	0	0	NO	NO
	0	0	NO	NO
	0	0	NO	NO
	414	3875	YES	YES
	0	0	NO	NO
	0	0	NO	NO
	0	0	NO	NO
	0	0	NO	NO
	4	2	NO	NO
	0	0	NO	NO
	0	0	NO	NO
	0	0	NO	NO
	0	0	NO	NO
	4	2	NO	NO
	0	0	NO	NO
	0	0	NO	NO
	0	0	NO	NO
	0	0	NO	NO
	0	0	NO	NO
	0	0	NO	NO
	0	0	NO	NO
	0	0	NO	NO
	0	0	NO	NO
	0	0	NO	NO
	0	0	NO	NO
	2	5	NO	NO
	3	2	NO	NO
	0	0	NO	NO
	0	0	NO	NO
	0	0	NO	NO
	0	0	NO	NO
	0	0	NO	NO
	0	0	NO	NO
	0	0	NO	NO
	3	10	YES	NO
	3	2	NO	NO
	4	0	YES	NO
	4	5	NO	NO
	2	2	NO	NO
	3	4	NO	NO
	2	3	NO	NO
	0	0	NO	NO
	0	0	NO	NO
	0	0	NO	NO
	9	18	NO	NO
	0	0	NO	NO
	0	0	NO	NO
	0	0	NO	NO
	114	67	YES	NO
	2	2	NO	NO
	0	0	NO	NO
	0	0	NO	NO
	0	0	NO	NO
	0	5	YES	NO
	0	0	NO	NO
	0	0	NO	NO
	0	0	NO	NO
	0	0	NO	NO
	0	0	NO	NO
	0	0	NO	NO
	0	0	NO	NO
	0	0	NO	NO
	0	0	NO	NO
	0	0	NO	NO
	0	0	NO	NO
	0	0	NO	NO
	0	0	NO	NO
	0	0	NO	NO
	3	3	NO	NO
	0	0	NO	NO
	0	0	NO	NO
	0	0	NO	NO
	0	0	NO	NO
	0	0	NO	NO
	0	0	NO	NO
	0	0	NO	NO
	0	0	NO	NO
	0	0	NO	NO
	0	0	NO	NO
	3	1	NO	NO
	0	0	NO	NO
	0	0	NO	NO
	0	0	NO	NO
	0	0	NO	NO
	0	0	NO	NO
	0	0	NO	NO
	0	0	NO	NO
	0	0	NO	NO
	0	0	NO	NO
	0	0	NO	NO
	0	0	NO	NO
	0	0	NO	NO
	4	4	NO	NO
	0	0	NO	NO
	0	0	NO	NO
	0	0	NO	NO
	0	0	NO	NO
	1	0	NO	NO
	2	2	NO	NO
	3	6	NO	NO
	0	0	NO	NO
	0	0	NO	NO
	0	0	NO	NO
	0	0	NO	NO
	0	24	YES	YES
	0	0	NO	NO
	0	0	NO	NO
	11	4	NO	NO
	2	0	YES	NO
	4	0	YES	NO
	4	5	NO	NO
	0	0	NO	NO
	0	0	NO	NO
	0	0	NO	NO
	0	0	NO	NO
	0	0	NO	NO
	0	0	NO	NO
	0	0	NO	NO
	2	2	NO	NO
	0	0	NO	NO
	0	0	NO	NO
	0	0	NO	NO
	4	15	YES	NO
	4	2	NO	NO
	3	4	NO	NO
	0	0	NO	NO
	0	0	NO	NO
	0	0	NO	NO
	6	5	NO	NO
	0	0	NO	NO
	0	0	NO	NO
	0	0	NO	NO
	0	0	NO	NO
	0	0	NO	NO
	0	0	NO	NO
	0	0	NO	NO
	0	0	NO	NO
	3	0	YES	NO
	0	0	NO	NO
	0	0	NO	NO
	0	0	NO	NO
	189	9	YES	YES
	4	2	NO	NO
	4	0	YES	NO
	3	11	YES	NO
	3	0	YES	NO
	4	0	YES	NO
	0	0	NO	NO
	0	0	NO	NO
	0	0	NO	NO
	0	0	NO	NO
	4	0	YES	NO
	4	2	NO	NO
	3	12	YES	NO
	4	3	NO	NO
	2	0	YES	NO
	0	0	NO	NO
	0	0	NO	NO
	0	0	NO	NO
	0	0	NO	NO
	0	0	NO	NO
	0	0	NO	NO
	0	0	NO	NO
	2	9	YES	NO
	0	0	NO	NO
	0	0	NO	NO
	0	0	NO	NO
	417	61	YES	YES
	4	2	NO	NO
	0	0	NO	NO
	0	0	NO	NO
	0	0	NO	NO
	76	81	NO	NO
	0	0	NO	NO
	0	0	NO	NO
	0	0	NO	NO
	16	55	YES	YES
	0	0	NO	NO
	0	0	NO	NO
	0	0	NO	NO
	203	142	YES	NO
	642	7500	YES	YES
	2382	812	YES	YES
	0	0	NO	NO
	0	0	NO	NO
	0	0	NO	NO
	2	2	NO	NO
	0	0	NO	NO
	0	0	NO	NO
	0	0	NO	NO
	0	0	NO	NO
	0	0	NO	NO
	3	2	NO	NO
	0	0	NO	NO
	0	0	NO	NO
	0	0	NO	NO
	0	0	NO	NO
	3	5	NO	NO
	4	0	YES	NO
	0	0	NO	NO
	0	0	NO	NO
	0	0	NO	NO
	0	0	NO	NO
	0	0	NO	NO
	0	0	NO	NO
	0	0	NO	NO
	0	32	YES	YES
	396	216	YES	NO
	2078	1344	YES	YES
	749	306	YES	YES
	2	2	NO	NO
	0	0	NO	NO
	0	0	NO	NO
	0	0	NO	NO
	0	0	NO	NO
	2	4	NO	NO
	0	0	NO	NO
	0	0	NO	NO
	0	0	NO	NO
	0	0	NO	NO
	0	0	NO	NO
	0	0	NO	NO
	0	0	NO	NO
	0	0	NO	NO
	0	0	NO	NO
	0	0	NO	NO
	0	0	NO	NO
	0	0	NO	NO
	0	0	NO	NO
	0	723	YES	YES
	1390	168	YES	YES
	4	7	NO	NO
	0	0	NO	NO
	0	0	NO	NO
	0	0	NO	NO
	0	0	NO	NO
	4	3	NO	NO
	1	4	NO	NO
	2	6	NO	NO
	0	0	NO	NO
	0	0	NO	NO
	0	0	NO	NO
	0	0	NO	NO
	0	0	NO	NO
	0	0	NO	NO
	0	0	NO	NO
	0	0	NO	NO
	0	0	NO	NO
	0	0	NO	NO
	0	0	NO	NO
	0	0	NO	NO
	0	0	NO	NO
	0	0	NO	NO
	0	0	NO	NO
	0	0	NO	NO
	0	0	NO	NO
	0	0	NO	NO
	0	0	NO	NO
	0	0	NO	NO
	4	12	YES	NO
	3	6	NO	NO
	4	14	YES	NO
	2	0	YES	NO
	2	17	YES	NO
	2	0	YES	NO
	1	0	NO	NO
	2	15	YES	NO
	0	0	NO	NO
	0	0	NO	NO
	0	0	NO	NO
	3	5	NO	NO
	2	0	YES	NO
	2	0	YES	NO
	2	12	YES	NO
	1	6	YES	NO
	4	5	NO	NO
	2	0	YES	NO
	0	0	NO	NO
	0	0	NO	NO
	0	0	NO	NO
	0	0	NO	NO
	0	0	NO	NO
	0	0	NO	NO
	0	0	NO	NO
	0	0	NO	NO
	0	0	NO	NO
	0	0	NO	NO
	0	0	NO	NO
	2	0	YES	NO
	3	0	YES	NO
	3	3	NO	NO
	2	0	YES	NO
	0	0	NO	NO
	0	0	NO	NO
	0	0	NO	NO
	0	0	NO	NO
	2	0	YES	NO
	0	0	NO	NO
	0	0	NO	NO
	0	0	NO	NO
	0	0	NO	NO
	0	0	NO	NO
	0	0	NO	NO
	4	0	YES	NO
	2	0	YES	NO
	2	6	NO	NO
	2	3	NO	NO
	3	0	YES	NO
	2	0	YES	NO
	1	0	NO	NO
	4	0	YES	NO
	0	0	NO	NO
	0	0	NO	NO
	0	0	NO	NO
	3	4	NO	NO
	0	0	NO	NO
	0	0	NO	NO
	0	0	NO	NO
	0	0	NO	NO
	4	7	NO	NO
	2	4	NO	NO
	0	0	NO	NO
	0	0	NO	NO
	0	0	NO	NO
	0	0	NO	NO
	0	0	NO	NO
	0	0	NO	NO
	0	0	NO	NO
	0	0	NO	NO
	3	2	NO	NO
	3	4	NO	NO
	0	0	NO	NO
	0	0	NO	NO
	0	0	NO	NO
	4	0	YES	NO
	0	0	NO	NO
	0	0	NO	NO
	0	0	NO	NO
	4	2	NO	NO
	2	0	YES	NO
	266	250	NO	NO
	238	105	YES	NO
	2756	2250	YES	NO
	0	0	NO	NO
	0	0	NO	NO
	0	0	NO	NO
	0	236	YES	YES
	0	0	NO	NO
	0	0	NO	NO
	0	0	NO	NO
	0	0	NO	NO
	0	0	NO	NO
	2	4	NO	NO
	0	0	NO	NO
	631	58	YES	YES
	3	0	YES	NO
	0	0	NO	NO
	141	8	YES	YES
	0	0	NO	NO
	0	0	NO	NO
	3	0	YES	NO
	2	0	YES	NO
	4	6	NO	NO
	4	2	NO	NO
	4	2	NO	NO
	3	5	NO	NO
	3	21	YES	NO
	3	0	YES	NO
	2	0	YES	NO
	4	0	YES	NO
	4	12	YES	NO
	1	3	NO	NO
	4	0	YES	NO
	2	5	NO	NO
	1	0	NO	NO
	3	4	NO	NO
	2	0	YES	NO
	4	14	YES	NO
	3	18	YES	NO
	3	0	YES	NO
	2	0	YES	NO
	3	0	YES	NO
	2	0	YES	NO
	4	16	YES	NO
	2	2	NO	NO
	4	4	NO	NO
	1	0	NO	NO
	2	4	NO	NO
			#N/A	#N/A
			#N/A	#N/A
			#N/A	#N/A
			#N/A	#N/A
			#N/A	#N/A
			#N/A	#N/A
			#N/A	#N/A
			#N/A	#N/A
			#N/A	#N/A
			#N/A	#N/A
			#N/A	#N/A
			#N/A	#N/A
			#N/A	#N/A
			#N/A	#N/A
			#N/A	#N/A
			#N/A	#N/A
			#N/A	#N/A
			#N/A	#N/A
			#N/A	#N/A
			#N/A	#N/A
			#N/A	#N/A
			#N/A	#N/A
			#N/A	#N/A
			#N/A	#N/A
			#N/A	#N/A
			#N/A	#N/A
			#N/A	#N/A
			#N/A	#N/A
			#N/A	#N/A
			#N/A	#N/A
			#N/A	#N/A
			#N/A	#N/A
			#N/A	#N/A
			#N/A	#N/A
			#N/A	#N/A
			#N/A	#N/A
			#N/A	#N/A
			#N/A	#N/A
			#N/A	#N/A
			#N/A	#N/A
			#N/A	#N/A
			#N/A	#N/A
			#N/A	#N/A
			#N/A	#N/A
			#N/A	#N/A
			#N/A	#N/A
			#N/A	#N/A
			#N/A	#N/A
			#N/A	#N/A
			#N/A	#N/A
			#N/A	#N/A
			#N/A	#N/A
			#N/A	#N/A
			#N/A	#N/A
			#N/A	#N/A
			#N/A	#N/A
			#N/A	#N/A
			#N/A	#N/A
			#N/A	#N/A
			#N/A	#N/A
			#N/A	#N/A
			#N/A	#N/A
			#N/A	#N/A
			#N/A	#N/A
			#N/A	#N/A
			#N/A	#N/A
			#N/A	#N/A
			#N/A	#N/A

## Sheet: ScratchData
sqrt reader 1	sqrt reader 2	sqrt1 - sqrt2	mean of sqrts	square mean root	diff sqrts with Nas set to empty	mean sqrts with Nas set to empty	lower Poisson	upper Poisson	lower data	upper data	median data	x1-x2	lower P backtrans	upper P backtrans	lower data backtrans	upper data backtrans	median backtrans	mean sqrts sorted	SMR sorted
1.41421	2.23607	-0.821854	1.82514	3.33114	-0.821854	1.82514	-1.3859	1.3859	-3.15833	5.49335	0	-3	-155.138	155.138	-353.544	614.927	0	55.9701	3132.66
8.06226	0	8.06226	4.03113	16.25	8.06226	4.03113	-1.3859	1.3859	-3.15833	5.49335	0	65	-138.496	138.496	-315.617	548.96	0	49.9659	2496.59
5.56776	4.24264	1.32512	4.9052	24.061	1.32512	4.9052	-1.3859	1.3859	-3.15833	5.49335	0	13	-114.471	114.471	-260.867	453.731	0	41.2982	1705.54
0	0	0	0	0	0	0	-1.3859	1.3859	-3.15833	5.49335	0	0	-113.985	113.985	-259.759	451.804	0	41.1228	1691.09
0	0	0	0	0	0	0	-1.3859	1.3859	-3.15833	5.49335	0	0	-107.132	107.132	-244.143	424.643	0	38.6507	1493.87
0	0	0	0	0	0	0	-1.3859	1.3859	-3.15833	5.49335	0	0	-76.1953	76.1953	-173.641	302.018	0	27.4894	755.666
2	1.41421	0.585786	1.70711	2.91421	0.585786	1.70711	-1.3859	1.3859	-3.15833	5.49335	0	2	-69.6336	69.6336	-158.688	276.009	0	25.1221	631.12
0	0	0	0	0	0	0	-1.3859	1.3859	-3.15833	5.49335	0	0	-62.1726	62.1726	-141.685	246.436	0	22.4304	503.121
0	0	0	0	0	0	0	-1.3859	1.3859	-3.15833	5.49335	0	0	-61.6451	61.6451	-140.483	244.345	0	22.24	494.619
4.69042	6.78233	-2.09191	5.73637	32.906	-2.09191	5.73637	-1.3859	1.3859	-3.15833	5.49335	0	-24	-55.1928	55.1928	-125.779	218.769	0	19.9122	396.496
0	0	0	0	0	0	0	-1.3859	1.3859	-3.15833	5.49335	0	0	-51.8231	51.8231	-118.099	205.413	0	18.6965	349.559
0	0	0	0	0	0	0	-1.3859	1.3859	-3.15833	5.49335	0	0	-50.2608	50.2608	-114.539	199.22	0	18.1329	328.801
0	0	0	0	0	0	0	-1.3859	1.3859	-3.15833	5.49335	0	0	-47.9477	47.9477	-109.268	190.052	0	17.2983	299.233
0	0	0	0	0	0	0	-1.3859	1.3859	-3.15833	5.49335	0	0	-46.6267	46.6267	-106.257	184.816	0	16.8217	282.971
0	0	0	0	0	0	0	-1.3859	1.3859	-3.15833	5.49335	0	0	-46.4455	46.4455	-105.844	184.097	0	16.7564	280.777
0	0	0	0	0	0	0	-1.3859	1.3859	-3.15833	5.49335	0	0	-45.3682	45.3682	-103.389	179.827	0	16.3677	267.903
0	0	0	0	0	0	0	-1.3859	1.3859	-3.15833	5.49335	0	0	-44.5165	44.5165	-101.448	176.451	0	16.0604	257.938
0	0	0	0	0	0	0	-1.3859	1.3859	-3.15833	5.49335	0	0	-44.0052	44.0052	-100.283	174.425	0	15.876	252.047
1.73205	2.82843	-1.09638	2.28024	5.19949	-1.09638	2.28024	-1.3859	1.3859	-3.15833	5.49335	0	-5	-43.6944	43.6944	-99.5749	173.193	0	15.7639	248.5
0	0	0	0	0	0	0	-1.3859	1.3859	-3.15833	5.49335	0	0	-43.0876	43.0876	-98.1921	170.788	0	15.545	241.646
0	0	0	0	0	0	0	-1.3859	1.3859	-3.15833	5.49335	0	0	-40.9456	40.9456	-93.3106	162.297	0	14.7722	218.217
21.4243	15.9687	5.45557	18.6965	349.559	5.45557	18.6965	-1.3859	1.3859	-3.15833	5.49335	0	204	-39.7299	39.7299	-90.5403	157.479	0	14.3336	205.452
2	0	2	1	1	2	1	-1.3859	1.3859	-3.15833	5.49335	0	4	-39.1252	39.1252	-89.1622	155.082	0	14.1154	199.245
0	0	0	0	0	0	0	-1.3859	1.3859	-3.15833	5.49335	0	0	-38.8522	38.8522	-88.5401	154	0	14.0169	196.474
0	0	0	0	0	0	0	-1.3859	1.3859	-3.15833	5.49335	0	0	-38.4697	38.4697	-87.6684	152.484	0	13.8789	192.625
0	0	0	0	0	0	0	-1.3859	1.3859	-3.15833	5.49335	0	0	-38.1353	38.1353	-86.9062	151.158	0	13.7583	189.29
0	0	0	0	0	0	0	-1.3859	1.3859	-3.15833	5.49335	0	0	-37.4303	37.4303	-85.2997	148.364	0	13.5039	182.356
0	0	0	0	0	0	0	-1.3859	1.3859	-3.15833	5.49335	0	0	-37.2651	37.2651	-84.9232	147.709	0	13.4443	180.75
0	0	0	0	0	0	0	-1.3859	1.3859	-3.15833	5.49335	0	0	-36.261	36.261	-82.635	143.729	0	13.0821	171.141
1.73205	1.41421	0.317837	1.57313	2.47474	0.317837	1.57313	-1.3859	1.3859	-3.15833	5.49335	0	1	-36.011	36.011	-82.0653	142.738	0	12.9919	168.789
0	0	0	0	0	0	0	-1.3859	1.3859	-3.15833	5.49335	0	0	-35.582	35.582	-81.0875	141.037	0	12.8371	164.791
0	0	0	0	0	0	0	-1.3859	1.3859	-3.15833	5.49335	0	0	-35.4204	35.4204	-80.7192	140.397	0	12.7788	163.298
0	0	0	0	0	0	0	-1.3859	1.3859	-3.15833	5.49335	0	0	-34.5071	34.5071	-78.638	136.777	0	12.4493	154.985
16.3401	9.64365	6.69648	12.9919	168.789	6.69648	12.9919	-1.3859	1.3859	-3.15833	5.49335	0	174	-33.8391	33.8391	-77.1158	134.129	0	12.2083	149.043
1.41421	1.73205	-0.317837	1.57313	2.47474	-0.317837	1.57313	-1.3859	1.3859	-3.15833	5.49335	0	-1	-32.5187	32.5187	-74.1067	128.896	0	11.732	137.639
1	0	1	0.5	0.25	1	0.5	-1.3859	1.3859	-3.15833	5.49335	0	1	-32.1627	32.1627	-73.2954	127.484	0	11.6035	134.642
1	0	1	0.5	0.25	1	0.5	-1.3859	1.3859	-3.15833	5.49335	0	1	-32.0865	32.0865	-73.1218	127.182	0	11.576	134.005
4.24264	2	2.24264	3.12132	9.74264	2.24264	3.12132	-1.3859	1.3859	-3.15833	5.49335	0	14	-30.5991	30.5991	-69.7322	121.287	0	11.0394	121.869
8.77496	4.58258	4.19239	6.67877	44.606	4.19239	6.67877	-1.3859	1.3859	-3.15833	5.49335	0	56	-30.5056	30.5056	-69.519	120.916	0	11.0057	121.125
2	2	0	2	4	0	2	-1.3859	1.3859	-3.15833	5.49335	0	0	-29.2649	29.2649	-66.6916	115.998	0	10.5581	111.473
2	0	2	1	1	2	1	-1.3859	1.3859	-3.15833	5.49335	0	4	-29.1534	29.1534	-66.4374	115.556	0	10.5178	110.624
5.19615	4.24264	0.953512	4.7194	22.2727	0.953512	4.7194	-1.3859	1.3859	-3.15833	5.49335	0	9	-28.992	28.992	-66.0697	114.917	0	10.4596	109.403
1	3	-2	2	4	-2	2	-1.3859	1.3859	-3.15833	5.49335	0	-8	-28.841	28.841	-65.7256	114.318	0	10.4051	108.267
1.73205	0	1.73205	0.866025	0.75	1.73205	0.866025	-1.3859	1.3859	-3.15833	5.49335	0	3	-28.7162	28.7162	-65.4412	113.823	0	10.3601	107.332
1.73205	1.41421	0.317837	1.57313	2.47474	0.317837	1.57313	-1.3859	1.3859	-3.15833	5.49335	0	1	-28.6889	28.6889	-65.379	113.715	0	10.3503	107.128
1	0	1	0.5	0.25	1	0.5	-1.3859	1.3859	-3.15833	5.49335	0	1	-28.0623	28.0623	-63.9511	111.232	0	10.1242	102.499
1.73205	1.41421	0.317837	1.57313	2.47474	0.317837	1.57313	-1.3859	1.3859	-3.15833	5.49335	0	1	-27.4811	27.4811	-62.6265	108.928	0	9.91451	98.2974
0	0	0	0	0	0	0	-1.3859	1.3859	-3.15833	5.49335	0	0	-27.4278	27.4278	-62.505	108.716	0	9.89527	97.9164
0	0	0	0	0	0	0	-1.3859	1.3859	-3.15833	5.49335	0	0	-27.1448	27.1448	-61.8601	107.595	0	9.79317	95.9062
0	0	0	0	0	0	0	-1.3859	1.3859	-3.15833	5.49335	0	0	-26.9708	26.9708	-61.4635	106.905	0	9.73039	94.6805
22.9129	16.9115	6.00134	19.9122	396.496	6.00134	19.9122	-1.3859	1.3859	-3.15833	5.49335	0	239	-26.5234	26.5234	-60.444	105.132	0	9.56899	91.5656
5.2915	5.56776	-0.276262	5.42963	29.4809	-0.276262	5.42963	-1.3859	1.3859	-3.15833	5.49335	0	-3	-26.1415	26.1415	-59.5737	103.618	0	9.43122	88.9478
9.84886	3.4641	6.38476	6.65648	44.3087	6.38476	6.65648	-1.3859	1.3859	-3.15833	5.49335	0	85	-25.2723	25.2723	-57.593	100.173	0	9.11764	83.1314
12.8841	11.5326	1.35154	12.2083	149.043	1.35154	12.2083	-1.3859	1.3859	-3.15833	5.49335	0	33	-25.0203	25.0203	-57.0186	99.1737	0	9.02671	81.4815
8.24621	18.7617	-10.5155	13.5039	182.356	-10.5155	13.5039	-1.3859	1.3859	-3.15833	5.49335	0	-284	-24.8884	24.8884	-56.7181	98.651	0	8.97913	80.6248
8.66025	6	2.66025	7.33013	53.7308	2.66025	7.33013	-1.3859	1.3859	-3.15833	5.49335	0	39	-24.784	24.784	-56.4802	98.2373	0	8.94147	79.95
1.73205	1.41421	0.317837	1.57313	2.47474	0.317837	1.57313	-1.3859	1.3859	-3.15833	5.49335	0	1	-24.5953	24.5953	-56.0501	97.4891	0	8.87338	78.7368
0	0	0	0	0	0	0	-1.3859	1.3859	-3.15833	5.49335	0	0	-24.5552	24.5552	-55.9586	97.3301	0	8.8589	78.4801
0	0	0	0	0	0	0	-1.3859	1.3859	-3.15833	5.49335	0	0	-24.5538	24.5538	-55.9555	97.3248	0	8.85842	78.4715
0	0	0	0	0	0	0	-1.3859	1.3859	-3.15833	5.49335	0	0	-24.2908	24.2908	-55.3562	96.2823	0	8.76353	76.7995
0	0	0	0	0	0	0	-1.3859	1.3859	-3.15833	5.49335	0	0	-23.7599	23.7599	-54.1462	94.1777	0	8.57197	73.4787
5.47723	2.82843	2.6488	4.15283	17.246	2.6488	4.15283	-1.3859	1.3859	-3.15833	5.49335	0	22	-23.3721	23.3721	-53.2625	92.6407	0	8.43207	71.0999
6	3.74166	2.25834	4.87083	23.725	2.25834	4.87083	-1.3859	1.3859	-3.15833	5.49335	0	22	-23.2107	23.2107	-52.8948	92.0011	0	8.37386	70.1216
13	7.81025	5.18975	10.4051	108.267	5.18975	10.4051	-1.3859	1.3859	-3.15833	5.49335	0	108	-22.5684	22.5684	-51.4309	89.455	0	8.14212	66.2941
2	1.41421	0.585786	1.70711	2.91421	0.585786	1.70711	-1.3859	1.3859	-3.15833	5.49335	0	2	-22.5138	22.5138	-51.3065	89.2386	0	8.12242	65.9737
0	0	0	0	0	0	0	-1.3859	1.3859	-3.15833	5.49335	0	0	-22.228	22.228	-50.6553	88.1058	0	8.01932	64.3095
0	0	0	0	0	0	0	-1.3859	1.3859	-3.15833	5.49335	0	0	-21.5238	21.5238	-49.0505	85.3146	0	7.76526	60.2993
0	0	0	0	0	0	0	-1.3859	1.3859	-3.15833	5.49335	0	0	-21.2907	21.2907	-48.5191	84.3904	0	7.68115	59
1.73205	0	1.73205	0.866025	0.75	1.73205	0.866025	-1.3859	1.3859	-3.15833	5.49335	0	3	-21.248	21.248	-48.4218	84.2212	0	7.66574	58.7636
1.41421	2.44949	-1.03528	1.93185	3.73205	-1.03528	1.93185	-1.3859	1.3859	-3.15833	5.49335	0	-4	-21.1985	21.1985	-48.3091	84.0252	0	7.6479	58.4904
1.73205	2.82843	-1.09638	2.28024	5.19949	-1.09638	2.28024	-1.3859	1.3859	-3.15833	5.49335	0	-5	-20.9846	20.9846	-47.8216	83.1772	0	7.57071	57.3157
1.41421	0	1.41421	0.707107	0.5	1.41421	0.707107	-1.3859	1.3859	-3.15833	5.49335	0	2	-20.739	20.739	-47.262	82.2038	0	7.48212	55.9821
12.083	7.74597	4.33708	9.91451	98.2974	4.33708	9.91451	-1.3859	1.3859	-3.15833	5.49335	0	86	-20.6588	20.6588	-47.0792	81.8859	0	7.45318	55.55
7.34847	6.7082	0.640265	7.02834	49.3975	0.640265	7.02834	-1.3859	1.3859	-3.15833	5.49335	0	9	-20.5419	20.5419	-46.8127	81.4225	0	7.411	54.923
8.77496	1.41421	7.36075	5.09459	25.9548	7.36075	5.09459	-1.3859	1.3859	-3.15833	5.49335	0	75	-20.3766	20.3766	-46.4361	80.7675	0	7.35138	54.0429
9.74679	8.30662	1.44017	9.02671	81.4815	1.44017	9.02671	-1.3859	1.3859	-3.15833	5.49335	0	26	-20.3177	20.3177	-46.3019	80.5339	0	7.33013	53.7308
3.4641	0	3.4641	1.73205	3	3.4641	1.73205	-1.3859	1.3859	-3.15833	5.49335	0	12	-20.2632	20.2632	-46.1776	80.3177	0	7.31045	53.4427
8	7.14143	0.858572	7.57071	57.3157	0.858572	7.57071	-1.3859	1.3859	-3.15833	5.49335	0	13	-19.4812	19.4812	-44.3956	77.2182	0	7.02834	49.3975
5.56776	2.64575	2.92201	4.10676	16.8655	2.92201	4.10676	-1.3859	1.3859	-3.15833	5.49335	0	24	-19.4352	19.4352	-44.2907	77.0357	0	7.01173	49.1643
3.74166	1.73205	2.00961	2.73685	7.49037	2.00961	2.73685	-1.3859	1.3859	-3.15833	5.49335	0	11	-19.2231	19.2231	-43.8074	76.1952	0	6.93522	48.0973
2	3	-1	2.5	6.25	-1	2.5	-1.3859	1.3859	-3.15833	5.49335	0	-5	-18.629	18.629	-42.4535	73.8404	0	6.72089	45.1703
1.41421	2	-0.585786	1.70711	2.91421	-0.585786	1.70711	-1.3859	1.3859	-3.15833	5.49335	0	-2	-18.5123	18.5123	-42.1875	73.3776	0	6.67877	44.606
4.47214	3.31662	1.15551	3.89438	15.1662	1.15551	3.89438	-1.3859	1.3859	-3.15833	5.49335	0	9	-18.4505	18.4505	-42.0467	73.1327	0	6.65648	44.3087
5.91608	3.31662	2.59945	4.61635	21.3107	2.59945	4.61635	-1.3859	1.3859	-3.15833	5.49335	0	24	-18.171	18.171	-41.4099	72.0251	0	6.55566	42.9767
8.3666	5.65685	2.70975	7.01173	49.1643	2.70975	7.01173	-1.3859	1.3859	-3.15833	5.49335	0	38	-18.067	18.067	-41.1728	71.6128	0	6.51814	42.4861
3	3.31662	-0.316625	3.15831	9.97494	-0.316625	3.15831	-1.3859	1.3859	-3.15833	5.49335	0	-2	-17.9785	17.9785	-40.971	71.2618	0	6.48619	42.0707
6.85565	4.24264	2.61301	5.54915	30.793	2.61301	5.54915	-1.3859	1.3859	-3.15833	5.49335	0	29	-17.5988	17.5988	-40.1057	69.7568	0	6.3492	40.3124
2.64575	2.44949	0.196262	2.54762	6.49037	0.196262	2.54762	-1.3859	1.3859	-3.15833	5.49335	0	1	-17.4417	17.4417	-39.7477	69.1341	0	6.29253	39.5959
4	3.87298	0.127017	3.93649	15.496	0.127017	3.93649	-1.3859	1.3859	-3.15833	5.49335	0	1	-17.2369	17.2369	-39.2811	68.3225	0	6.21866	38.6717
13.6382	19.8746	-6.23643	16.7564	280.777	-6.23643	16.7564	-1.3859	1.3859	-3.15833	5.49335	0	-209	-17.2308	17.2308	-39.2673	68.2984	0	6.21647	38.6444
10.3923	10.7238	-0.3315	10.5581	111.473	-0.3315	10.5581	-1.3859	1.3859	-3.15833	5.49335	0	-7	-17.0697	17.0697	-38.8999	67.6595	0	6.15831	37.9248
1.73205	0	1.73205	0.866025	0.75	1.73205	0.866025	-1.3859	1.3859	-3.15833	5.49335	0	3	-17.0583	17.0583	-38.8741	67.6147	0	6.15423	37.8745
1.41421	1.73205	-0.317837	1.57313	2.47474	-0.317837	1.57313	-1.3859	1.3859	-3.15833	5.49335	0	-1	-16.6244	16.6244	-37.8853	65.8947	0	5.99768	35.9722
0	0	0	0	0	0	0	-1.3859	1.3859	-3.15833	5.49335	0	0	-16.1508	16.1508	-36.806	64.0175	0	5.82682	33.9519
0	0	0	0	0	0	0	-1.3859	1.3859	-3.15833	5.49335	0	0	-15.9001	15.9001	-36.2347	63.0238	0	5.73637	32.906
0	0	0	0	0	0	0	-1.3859	1.3859	-3.15833	5.49335	0	0	-15.8768	15.8768	-36.1815	62.9314	0	5.72796	32.8095
16.2173	12.4499	3.76738	14.3336	205.452	3.76738	14.3336	-1.3859	1.3859	-3.15833	5.49335	0	108	-15.8218	15.8218	-36.0561	62.7132	0	5.7081	32.5824
0	0	0	0	0	0	0	-1.3859	1.3859	-3.15833	5.49335	0	0	-15.3812	15.3812	-35.052	60.9668	0	5.54915	30.793
0	0	0	0	0	0	0	-1.3859	1.3859	-3.15833	5.49335	0	0	-15.2649	15.2649	-34.7871	60.506	0	5.50721	30.3293
0	0	0	0	0	0	0	-1.3859	1.3859	-3.15833	5.49335	0	0	-15.1796	15.1796	-34.5928	60.168	0	5.47644	29.9914
0	0	0	0	0	0	0	-1.3859	1.3859	-3.15833	5.49335	0	0	-15.1139	15.1139	-34.4429	59.9074	0	5.45272	29.7321
3.60555	2.44949	1.15606	3.02752	9.16588	1.15606	3.02752	-1.3859	1.3859	-3.15833	5.49335	0	7	-15.0499	15.0499	-34.2971	59.6538	0	5.42963	29.4809
2.82843	2.64575	0.182676	2.73709	7.49166	0.182676	2.73709	-1.3859	1.3859	-3.15833	5.49335	0	1	-14.9908	14.9908	-34.1625	59.4197	0	5.40833	29.25
6.16441	5.2915	0.872911	5.72796	32.8095	0.872911	5.72796	-1.3859	1.3859	-3.15833	5.49335	0	10	-14.8022	14.8022	-33.7326	58.672	0	5.34027	28.5185
4	5.09902	-1.09902	4.54951	20.698	-1.09902	4.54951	-1.3859	1.3859	-3.15833	5.49335	0	-10	-14.3629	14.3629	-32.7316	56.9309	0	5.1818	26.851
3.60555	8.83176	-5.22621	6.21866	38.6717	-5.22621	6.21866	-1.3859	1.3859	-3.15833	5.49335	0	-65	-14.3564	14.3564	-32.7168	56.9051	0	5.17945	26.8267
10.6771	11.4018	-0.724676	11.0394	121.869	-0.724676	11.0394	-1.3859	1.3859	-3.15833	5.49335	0	-16	-14.1212	14.1212	-32.1808	55.9727	0	5.09459	25.9548
0	0	0	0	0	0	0	-1.3859	1.3859	-3.15833	5.49335	0	0	-13.9969	13.9969	-31.8975	55.4801	0	5.04975	25.5
0	0	0	0	0	0	0	-1.3859	1.3859	-3.15833	5.49335	0	0	-13.9963	13.9963	-31.896	55.4775	0	5.04951	25.4975
0	0	0	0	0	0	0	-1.3859	1.3859	-3.15833	5.49335	0	0	-13.5963	13.5963	-30.9845	53.892	0	4.9052	24.061
0	0	0	0	0	0	0	-1.3859	1.3859	-3.15833	5.49335	0	0	-13.5667	13.5667	-30.9171	53.7748	0	4.89453	23.9564
0	0	0	0	0	0	0	-1.3859	1.3859	-3.15833	5.49335	0	0	-13.501	13.501	-30.7673	53.5143	0	4.87083	23.725
0	0	0	0	0	0	0	-1.3859	1.3859	-3.15833	5.49335	0	0	-13.3745	13.3745	-30.4791	53.013	0	4.8252	23.2826
0	0	0	0	0	0	0	-1.3859	1.3859	-3.15833	5.49335	0	0	-13.0813	13.0813	-29.8108	51.8506	0	4.7194	22.2727
1.73205	0	1.73205	0.866025	0.75	1.73205	0.866025	-1.3859	1.3859	-3.15833	5.49335	0	3	-12.896	12.896	-29.3887	51.1164	0	4.65257	21.6464
11.8322	6.40312	5.42904	9.11764	83.1314	5.42904	9.11764	-1.3859	1.3859	-3.15833	5.49335	0	99	-12.7956	12.7956	-29.1599	50.7185	0	4.61635	21.3107
9.64365	13.8203	-4.17662	11.732	137.639	-4.17662	11.732	-1.3859	1.3859	-3.15833	5.49335	0	-98	-12.6104	12.6104	-28.7377	49.9841	0	4.54951	20.698
7.07107	7.54983	-0.478767	7.31045	53.4427	-0.478767	7.31045	-1.3859	1.3859	-3.15833	5.49335	0	-7	-12.4731	12.4731	-28.4249	49.4402	0	4.5	20.25
1.41421	4.24264	-2.82843	2.82843	8	-2.82843	2.82843	-1.3859	1.3859	-3.15833	5.49335	0	-16	-12.3869	12.3869	-28.2285	49.0985	0	4.4689	19.9711
5.56776	4.79583	0.771933	5.1818	26.851	0.771933	5.1818	-1.3859	1.3859	-3.15833	5.49335	0	8	-12.1983	12.1983	-27.7987	48.3508	0	4.40085	19.3675
6.78233	8.12404	-1.34171	7.45318	55.55	-1.34171	7.45318	-1.3859	1.3859	-3.15833	5.49335	0	-20	-12.1571	12.1571	-27.7047	48.1875	0	4.38598	19.2368
4.47214	6.48074	-2.0086	5.47644	29.9914	-2.0086	5.47644	-1.3859	1.3859	-3.15833	5.49335	0	-22	-12.0637	12.0637	-27.4919	47.8173	0	4.35229	18.9424
4.3589	6	-1.6411	5.17945	26.8267	-1.6411	5.17945	-1.3859	1.3859	-3.15833	5.49335	0	-17	-11.8321	11.8321	-26.9642	46.8994	0	4.26874	18.2222
3.87298	5.91608	-2.0431	4.89453	23.9564	-2.0431	4.89453	-1.3859	1.3859	-3.15833	5.49335	0	-20	-11.8249	11.8249	-26.9476	46.8706	0	4.26613	18.1998
6.85565	2.44949	4.40616	4.65257	21.6464	4.40616	4.65257	-1.3859	1.3859	-3.15833	5.49335	0	41	-11.5904	11.5904	-26.4133	45.9413	0	4.18154	17.4853
4.3589	5.2915	-0.932604	4.8252	23.2826	-0.932604	4.8252	-1.3859	1.3859	-3.15833	5.49335	0	-9	-11.5108	11.5108	-26.232	45.6259	0	4.15283	17.246
3.31662	9	-5.68338	6.15831	37.9248	-5.68338	6.15831	-1.3859	1.3859	-3.15833	5.49335	0	-70	-11.4086	11.4086	-25.999	45.2206	0	4.11594	16.941
7.48331	9.38083	-1.89752	8.43207	71.0999	-1.89752	8.43207	-1.3859	1.3859	-3.15833	5.49335	0	-32	-11.3831	11.3831	-25.941	45.1197	0	4.10676	16.8655
2.64575	1.73205	0.913701	2.1889	4.79129	0.913701	2.1889	-1.3859	1.3859	-3.15833	5.49335	0	4	-11.1949	11.1949	-25.512	44.3736	0	4.03884	16.3123
7.34847	14.6629	-7.31441	11.0057	121.125	-7.31441	11.0057	-1.3859	1.3859	-3.15833	5.49335	0	-161	-11.1735	11.1735	-25.4632	44.2888	0	4.03113	16.25
1.73205	0	1.73205	0.866025	0.75	1.73205	0.866025	-1.3859	1.3859	-3.15833	5.49335	0	3	-11.1519	11.1519	-25.414	44.2032	0	4.02334	16.1873
2	1.73205	0.267949	1.86603	3.48205	0.267949	1.86603	-1.3859	1.3859	-3.15833	5.49335	0	1	-11.1111	11.1111	-25.3211	44.0416	0	4.00863	16.0691
10.7703	10.1489	0.621438	10.4596	109.403	0.621438	10.4596	-1.3859	1.3859	-3.15833	5.49335	0	13	-10.9112	10.9112	-24.8655	43.2491	0	3.93649	15.496
7.28011	10.247	-2.96684	8.76353	76.7995	-2.96684	8.76353	-1.3859	1.3859	-3.15833	5.49335	0	-52	-10.8681	10.8681	-24.7673	43.0783	0	3.92095	15.3739
7.74597	7.54983	0.196132	7.6479	58.4904	0.196132	7.6479	-1.3859	1.3859	-3.15833	5.49335	0	3	-10.8341	10.8341	-24.6897	42.9434	0	3.90867	15.2777
10.7703	9.94987	0.820455	10.3601	107.332	0.820455	10.3601	-1.3859	1.3859	-3.15833	5.49335	0	17	-10.7945	10.7945	-24.5995	42.7864	0	3.89438	15.1662
3.60555	3.74166	-0.136106	3.6736	13.4954	-0.136106	3.6736	-1.3859	1.3859	-3.15833	5.49335	0	-1	-10.7332	10.7332	-24.4599	42.5436	0	3.87228	14.9946
6.9282	5.65685	1.27135	6.29253	39.5959	1.27135	6.29253	-1.3859	1.3859	-3.15833	5.49335	0	16	-10.7252	10.7252	-24.4416	42.5118	0	3.86938	14.9721
1.73205	2	-0.267949	1.86603	3.48205	-0.267949	1.86603	-1.3859	1.3859	-3.15833	5.49335	0	-1	-10.1825	10.1825	-23.2049	40.3608	0	3.6736	13.4954
11.3137	6.40312	4.91058	8.85842	78.4715	4.91058	8.85842	-1.3859	1.3859	-3.15833	5.49335	0	87	-10.1401	10.1401	-23.1083	40.1928	0	3.65831	13.3832
5.56776	15.1327	-9.56498	10.3503	107.128	-9.56498	10.3503	-1.3859	1.3859	-3.15833	5.49335	0	-198	-10.0376	10.0376	-22.8746	39.7864	0	3.62132	13.114
8.60233	6.9282	1.67412	7.76526	60.2993	1.67412	7.76526	-1.3859	1.3859	-3.15833	5.49335	0	26	-10.0376	10.0376	-22.8746	39.7864	0	3.62132	13.114
2.44949	2.64575	-0.196262	2.54762	6.49037	-0.196262	2.54762	-1.3859	1.3859	-3.15833	5.49335	0	-1	-9.38098	9.38098	-21.3783	37.1837	0	3.38443	11.4544
4.12311	6.78233	-2.65922	5.45272	29.7321	-2.65922	5.45272	-1.3859	1.3859	-3.15833	5.49335	0	-29	-9.28751	9.28751	-21.1652	36.8132	0	3.35071	11.2272
3	4.24264	-1.24264	3.62132	13.114	-1.24264	3.62132	-1.3859	1.3859	-3.15833	5.49335	0	-9	-8.93837	8.93837	-20.3696	35.4293	0	3.22474	10.399
2	0	2	1	1	2	1	-1.3859	1.3859	-3.15833	5.49335	0	4	-8.76523	8.76523	-19.975	34.743	0	3.16228	10
1.73205	0	1.73205	0.866025	0.75	1.73205	0.866025	-1.3859	1.3859	-3.15833	5.49335	0	3	-8.75423	8.75423	-19.95	34.6994	0	3.15831	9.97494
0	0	0	0	0	0	0	-1.3859	1.3859	-3.15833	5.49335	0	0	-8.75147	8.75147	-19.9437	34.6885	0	3.15731	9.96863
0	0	0	0	0	0	0	-1.3859	1.3859	-3.15833	5.49335	0	0	-8.6517	8.6517	-19.7163	34.293	0	3.12132	9.74264
0	0	0	0	0	0	0	-1.3859	1.3859	-3.15833	5.49335	0	0	-8.46767	8.46767	-19.2969	33.5636	0	3.05493	9.33258
0	2.23607	-2.23607	1.11803	1.25	-2.23607	1.11803	-1.3859	1.3859	-3.15833	5.49335	0	-5	-8.3917	8.3917	-19.1238	33.2625	0	3.02752	9.16588
4.47214	3.60555	0.866585	4.03884	16.3123	0.866585	4.03884	-1.3859	1.3859	-3.15833	5.49335	0	7	-8.31542	8.31542	-18.95	32.9601	0	3	9
4.12311	2.64575	1.47735	3.38443	11.4544	1.47735	3.38443	-1.3859	1.3859	-3.15833	5.49335	0	10	-8.31542	8.31542	-18.95	32.9601	0	3	9
5.19615	3.74166	1.4545	4.4689	19.9711	1.4545	4.4689	-1.3859	1.3859	-3.15833	5.49335	0	13	-8.28035	8.28035	-18.87	32.8211	0	2.98735	8.92423
2	0	2	1	1	2	1	-1.3859	1.3859	-3.15833	5.49335	0	4	-8.19912	8.19912	-18.6849	32.4991	0	2.95804	8.75
0	0	0	0	0	0	0	-1.3859	1.3859	-3.15833	5.49335	0	0	-8.13939	8.13939	-18.5488	32.2624	0	2.93649	8.62298
0	0	0	0	0	0	0	-1.3859	1.3859	-3.15833	5.49335	0	0	-8.07764	8.07764	-18.4081	32.0176	0	2.91421	8.49264
0	0	0	0	0	0	0	-1.3859	1.3859	-3.15833	5.49335	0	0	-7.95738	7.95738	-18.134	31.5409	0	2.87083	8.24166
0	0	0	0	0	0	0	-1.3859	1.3859	-3.15833	5.49335	0	0	-7.95738	7.95738	-18.134	31.5409	0	2.87083	8.24166
2	0	2	1	1	2	1	-1.3859	1.3859	-3.15833	5.49335	0	4	-7.83986	7.83986	-17.8662	31.0751	0	2.82843	8
0	0	0	0	0	0	0	-1.3859	1.3859	-3.15833	5.49335	0	0	-7.83986	7.83986	-17.8662	31.0751	0	2.82843	8
0	0	0	0	0	0	0	-1.3859	1.3859	-3.15833	5.49335	0	0	-7.82447	7.82447	-17.8311	31.0141	0	2.82288	7.96863
0	0	0	0	0	0	0	-1.3859	1.3859	-3.15833	5.49335	0	0	-7.67419	7.67419	-17.4887	30.4184	0	2.76866	7.66548
7.14143	5.83095	1.31048	6.48619	42.0707	1.31048	6.48619	-1.3859	1.3859	-3.15833	5.49335	0	17	-7.58668	7.58668	-17.2892	30.0716	0	2.73709	7.49166
0	0	0	0	0	0	0	-1.3859	1.3859	-3.15833	5.49335	0	0	-7.58603	7.58603	-17.2878	30.069	0	2.73685	7.49037
0	10.8167	-10.8167	5.40833	29.25	-10.8167	5.40833	-1.3859	1.3859	-3.15833	5.49335	0	-117	-7.57272	7.57272	-17.2574	30.0162	0	2.73205	7.4641
0	0	0	0	0	0	0	-1.3859	1.3859	-3.15833	5.49335	0	0	-7.57272	7.57272	-17.2574	30.0162	0	2.73205	7.4641
3.4641	4.58258	-1.11847	4.02334	16.1873	-1.11847	4.02334	-1.3859	1.3859	-3.15833	5.49335	0	-9	-7.57272	7.57272	-17.2574	30.0162	0	2.73205	7.4641
0	0	0	0	0	0	0	-1.3859	1.3859	-3.15833	5.49335	0	0	-7.57272	7.57272	-17.2574	30.0162	0	2.73205	7.4641
0	0	0	0	0	0	0	-1.3859	1.3859	-3.15833	5.49335	0	0	-7.46332	7.46332	-17.0081	29.5826	0	2.69258	7.25
0	0	0	0	0	0	0	-1.3859	1.3859	-3.15833	5.49335	0	0	-7.36833	7.36833	-16.7916	29.2061	0	2.65831	7.06662
6.40312	6.7082	-0.30508	6.55566	42.9767	-0.30508	6.55566	-1.3859	1.3859	-3.15833	5.49335	0	-4	-7.33351	7.33351	-16.7123	29.0681	0	2.64575	7
2.64575	3.4641	-0.81835	3.05493	9.33258	-0.81835	3.05493	-1.3859	1.3859	-3.15833	5.49335	0	-5	-7.32755	7.32755	-16.6987	29.0444	0	2.6436	6.98861
3.4641	2	1.4641	2.73205	7.4641	1.4641	2.73205	-1.3859	1.3859	-3.15833	5.49335	0	8	-7.20137	7.20137	-16.4111	28.5443	0	2.59808	6.75
1.73205	0	1.73205	0.866025	0.75	1.73205	0.866025	-1.3859	1.3859	-3.15833	5.49335	0	3	-7.06151	7.06151	-16.0924	27.9899	0	2.54762	6.49037
1.73205	2.44949	-0.717439	2.09077	4.37132	-0.717439	2.09077	-1.3859	1.3859	-3.15833	5.49335	0	-3	-7.06151	7.06151	-16.0924	27.9899	0	2.54762	6.49037
1.41421	1.73205	-0.317837	1.57313	2.47474	-0.317837	1.57313	-1.3859	1.3859	-3.15833	5.49335	0	-1	-6.99698	6.99698	-15.9454	27.7341	0	2.52434	6.37228
1.73205	0	1.73205	0.866025	0.75	1.73205	0.866025	-1.3859	1.3859	-3.15833	5.49335	0	3	-6.92952	6.92952	-15.7916	27.4668	0	2.5	6.25
0	0	0	0	0	0	0	-1.3859	1.3859	-3.15833	5.49335	0	0	-6.92952	6.92952	-15.7916	27.4668	0	2.5	6.25
0	0	0	0	0	0	0	-1.3859	1.3859	-3.15833	5.49335	0	0	-6.78951	6.78951	-15.4726	26.9118	0	2.44949	6
0	0	0	0	0	0	0	-1.3859	1.3859	-3.15833	5.49335	0	0	-6.78307	6.78307	-15.4579	26.8863	0	2.44716	5.98861
0	0	0	0	0	0	0	-1.3859	1.3859	-3.15833	5.49335	0	0	-6.76088	6.76088	-15.4073	26.7983	0	2.43916	5.94949
1.73205	2	-0.267949	1.86603	3.48205	-0.267949	1.86603	-1.3859	1.3859	-3.15833	5.49335	0	-1	-6.69174	6.69174	-15.2498	26.5242	0	2.41421	5.82843
7.14143	3.87298	3.26845	5.50721	30.3293	3.26845	5.50721	-1.3859	1.3859	-3.15833	5.49335	0	36	-6.49373	6.49373	-14.7985	25.7394	0	2.34278	5.48861
9.11043	6.9282	2.18223	8.01932	64.3095	2.18223	8.01932	-1.3859	1.3859	-3.15833	5.49335	0	35	-6.49373	6.49373	-14.7985	25.7394	0	2.34278	5.48861
4	2.44949	1.55051	3.22474	10.399	1.55051	3.22474	-1.3859	1.3859	-3.15833	5.49335	0	10	-6.43856	6.43856	-14.6728	25.5207	0	2.32288	5.39575
2	1.41421	0.585786	1.70711	2.91421	0.585786	1.70711	-1.3859	1.3859	-3.15833	5.49335	0	2	-6.43856	6.43856	-14.6728	25.5207	0	2.32288	5.39575
10.5357	4.79583	5.73982	7.66574	58.7636	5.73982	7.66574	-1.3859	1.3859	-3.15833	5.49335	0	88	-6.32038	6.32038	-14.4035	25.0523	0	2.28024	5.19949
10.0995	0	10.0995	5.04975	25.5	10.0995	5.04975	-1.3859	1.3859	-3.15833	5.49335	0	102	-6.32038	6.32038	-14.4035	25.0523	0	2.28024	5.19949
5.38516	8.48528	-3.10012	6.93522	48.0973	-3.10012	6.93522	-1.3859	1.3859	-3.15833	5.49335	0	-43	-6.32038	6.32038	-14.4035	25.0523	0	2.28024	5.19949
1.41421	1.41421	0	1.41421	2	0	1.41421	-1.3859	1.3859	-3.15833	5.49335	0	0	-6.32038	6.32038	-14.4035	25.0523	0	2.28024	5.19949
0	0	0	0	0	0	0	-1.3859	1.3859	-3.15833	5.49335	0	0	-6.32038	6.32038	-14.4035	25.0523	0	2.28024	5.19949
0	0	0	0	0	0	0	-1.3859	1.3859	-3.15833	5.49335	0	0	-6.32038	6.32038	-14.4035	25.0523	0	2.28024	5.19949
0	0	0	0	0	0	0	-1.3859	1.3859	-3.15833	5.49335	0	0	-6.16656	6.16656	-14.0529	24.4426	0	2.22474	4.94949
0	0	0	0	0	0	0	-1.3859	1.3859	-3.15833	5.49335	0	0	-6.16656	6.16656	-14.0529	24.4426	0	2.22474	4.94949
5.74456	2	3.74456	3.87228	14.9946	3.74456	3.87228	-1.3859	1.3859	-3.15833	5.49335	0	29	-6.16656	6.16656	-14.0529	24.4426	0	2.22474	4.94949
13.4164	2.82843	10.588	8.12242	65.9737	10.588	8.12242	-1.3859	1.3859	-3.15833	5.49335	0	172	-6.16656	6.16656	-14.0529	24.4426	0	2.22474	4.94949
3.4641	2	1.4641	2.73205	7.4641	1.4641	2.73205	-1.3859	1.3859	-3.15833	5.49335	0	8	-6.11768	6.11768	-13.9415	24.2488	0	2.20711	4.87132
0	0	0	0	0	0	0	-1.3859	1.3859	-3.15833	5.49335	0	0	-6.11768	6.11768	-13.9415	24.2488	0	2.20711	4.87132
0	0	0	0	0	0	0	-1.3859	1.3859	-3.15833	5.49335	0	0	-6.06721	6.06721	-13.8265	24.0488	0	2.1889	4.79129
0	0	0	0	0	0	0	-1.3859	1.3859	-3.15833	5.49335	0	0	-5.87989	5.87989	-13.3996	23.3063	0	2.12132	4.5
0	0	0	0	0	0	0	-1.3859	1.3859	-3.15833	5.49335	0	0	-5.87989	5.87989	-13.3996	23.3063	0	2.12132	4.5
3.87298	2.82843	1.04456	3.35071	11.2272	1.04456	3.35071	-1.3859	1.3859	-3.15833	5.49335	0	7	-5.87078	5.87078	-13.3789	23.2702	0	2.11803	4.48607
5.83095	6.16441	-0.333462	5.99768	35.9722	-0.333462	5.99768	-1.3859	1.3859	-3.15833	5.49335	0	-4	-5.87078	5.87078	-13.3789	23.2702	0	2.11803	4.48607
1.73205	2.44949	-0.717439	2.09077	4.37132	-0.717439	2.09077	-1.3859	1.3859	-3.15833	5.49335	0	-3	-5.87078	5.87078	-13.3789	23.2702	0	2.11803	4.48607
0	0	0	0	0	0	0	-1.3859	1.3859	-3.15833	5.49335	0	0	-5.87078	5.87078	-13.3789	23.2702	0	2.11803	4.48607
0	0	0	0	0	0	0	-1.3859	1.3859	-3.15833	5.49335	0	0	-5.79521	5.79521	-13.2067	22.9707	0	2.09077	4.37132
0	0	0	0	0	0	0	-1.3859	1.3859	-3.15833	5.49335	0	0	-5.79521	5.79521	-13.2067	22.9707	0	2.09077	4.37132
0	0	0	0	0	0	0	-1.3859	1.3859	-3.15833	5.49335	0	0	-5.79521	5.79521	-13.2067	22.9707	0	2.09077	4.37132
13.2665	14.4914	-1.22488	13.8789	192.625	-1.22488	13.8789	-1.3859	1.3859	-3.15833	5.49335	0	-34	-5.79521	5.79521	-13.2067	22.9707	0	2.09077	4.37132
10.5357	8.60233	1.93333	9.56899	91.5656	1.93333	9.56899	-1.3859	1.3859	-3.15833	5.49335	0	37	-5.54362	5.54362	-12.6333	21.9734	0	2	4
12.6491	7.14143	5.50768	9.89527	97.9164	5.50768	9.89527	-1.3859	1.3859	-3.15833	5.49335	0	109	-5.54362	5.54362	-12.6333	21.9734	0	2	4
2	1.41421	0.585786	1.70711	2.91421	0.585786	1.70711	-1.3859	1.3859	-3.15833	5.49335	0	2	-5.54362	5.54362	-12.6333	21.9734	0	2	4
2	1.41421	0.585786	1.70711	2.91421	0.585786	1.70711	-1.3859	1.3859	-3.15833	5.49335	0	2	-5.54362	5.54362	-12.6333	21.9734	0	2	4
10.1489	10.0995	0.0493866	10.1242	102.499	0.0493866	10.1242	-1.3859	1.3859	-3.15833	5.49335	0	1	-5.49943	5.49943	-12.5326	21.7983	0	1.98406	3.93649
7.34847	7.61577	-0.267304	7.48212	55.9821	-0.267304	7.48212	-1.3859	1.3859	-3.15833	5.49335	0	-4	-5.49943	5.49943	-12.5326	21.7983	0	1.98406	3.93649
6.78233	5.91608	0.86625	6.3492	40.3124	0.86625	6.3492	-1.3859	1.3859	-3.15833	5.49335	0	11	-5.49943	5.49943	-12.5326	21.7983	0	1.98406	3.93649
12.53	10.6771	1.85289	11.6035	134.642	1.85289	11.6035	-1.3859	1.3859	-3.15833	5.49335	0	43	-5.49943	5.49943	-12.5326	21.7983	0	1.98406	3.93649
7.2111	10.5357	-3.32455	8.87338	78.7368	-3.32455	8.87338	-1.3859	1.3859	-3.15833	5.49335	0	-59	-5.49943	5.49943	-12.5326	21.7983	0	1.98406	3.93649
8.7178	9.16515	-0.447354	8.94147	79.95	-0.447354	8.94147	-1.3859	1.3859	-3.15833	5.49335	0	-8	-5.49943	5.49943	-12.5326	21.7983	0	1.98406	3.93649
1.41421	2.82843	-1.41421	2.12132	4.5	-1.41421	2.12132	-1.3859	1.3859	-3.15833	5.49335	0	-6	-5.35472	5.35472	-12.2028	21.2247	0	1.93185	3.73205
0	0	0	0	0	0	0	-1.3859	1.3859	-3.15833	5.49335	0	0	-5.35472	5.35472	-12.2028	21.2247	0	1.93185	3.73205
0	0	0	0	0	0	0	-1.3859	1.3859	-3.15833	5.49335	0	0	-5.35472	5.35472	-12.2028	21.2247	0	1.93185	3.73205
0	0	0	0	0	0	0	-1.3859	1.3859	-3.15833	5.49335	0	0	-5.17226	5.17226	-11.787	20.5015	0	1.86603	3.48205
0	0	0	0	0	0	0	-1.3859	1.3859	-3.15833	5.49335	0	0	-5.17226	5.17226	-11.787	20.5015	0	1.86603	3.48205
0	0	0	0	0	0	0	-1.3859	1.3859	-3.15833	5.49335	0	0	-5.17226	5.17226	-11.787	20.5015	0	1.86603	3.48205
0	0	0	0	0	0	0	-1.3859	1.3859	-3.15833	5.49335	0	0	-5.17226	5.17226	-11.787	20.5015	0	1.86603	3.48205
0	0	0	0	0	0	0	-1.3859	1.3859	-3.15833	5.49335	0	0	-5.17226	5.17226	-11.787	20.5015	0	1.86603	3.48205
0	0	0	0	0	0	0	-1.3859	1.3859	-3.15833	5.49335	0	0	-5.17226	5.17226	-11.787	20.5015	0	1.86603	3.48205
2.64575	3	-0.354249	2.82288	7.96863	-0.354249	2.82288	-1.3859	1.3859	-3.15833	5.49335	0	-2	-5.17226	5.17226	-11.787	20.5015	0	1.86603	3.48205
6.55744	4.12311	2.43433	5.34027	28.5185	2.43433	5.34027	-1.3859	1.3859	-3.15833	5.49335	0	26	-5.17226	5.17226	-11.787	20.5015	0	1.86603	3.48205
7.93725	5.09902	2.83823	6.51814	42.4861	2.83823	6.51814	-1.3859	1.3859	-3.15833	5.49335	0	37	-5.17226	5.17226	-11.787	20.5015	0	1.86603	3.48205
4.89898	3.87298	1.026	4.38598	19.2368	1.026	4.38598	-1.3859	1.3859	-3.15833	5.49335	0	9	-5.17226	5.17226	-11.787	20.5015	0	1.86603	3.48205
9.16515	5.65685	3.5083	7.411	54.923	3.5083	7.411	-1.3859	1.3859	-3.15833	5.49335	0	52	-5.17226	5.17226	-11.787	20.5015	0	1.86603	3.48205
5.19615	2.64575	2.5504	3.92095	15.3739	2.5504	3.92095	-1.3859	1.3859	-3.15833	5.49335	0	20	-5.17226	5.17226	-11.787	20.5015	0	1.86603	3.48205
7.07107	4.58258	2.48849	5.82682	33.9519	2.48849	5.82682	-1.3859	1.3859	-3.15833	5.49335	0	29	-5.17226	5.17226	-11.787	20.5015	0	1.86603	3.48205
13.2288	12.3288	0.899929	12.7788	163.298	0.899929	12.7788	-1.3859	1.3859	-3.15833	5.49335	0	23	-5.05894	5.05894	-11.5288	20.0523	0	1.82514	3.33114
3	2.82843	0.171573	2.91421	8.49264	0.171573	2.91421	-1.3859	1.3859	-3.15833	5.49335	0	1	-5.05894	5.05894	-11.5288	20.0523	0	1.82514	3.33114
3.74166	4.79583	-1.05417	4.26874	18.2222	-1.05417	4.26874	-1.3859	1.3859	-3.15833	5.49335	0	-9	-5.05894	5.05894	-11.5288	20.0523	0	1.82514	3.33114
12.3288	12.5698	-0.240977	12.4493	154.985	-0.240977	12.4493	-1.3859	1.3859	-3.15833	5.49335	0	-6	-5.05894	5.05894	-11.5288	20.0523	0	1.82514	3.33114
7.14143	5.2915	1.84993	6.21647	38.6444	1.84993	6.21647	-1.3859	1.3859	-3.15833	5.49335	0	23	-4.80091	4.80091	-10.9408	19.0295	0	1.73205	3
2	0	2	1	1	2	1	-1.3859	1.3859	-3.15833	5.49335	0	4	-4.80091	4.80091	-10.9408	19.0295	0	1.73205	3
3	3	0	3	9	0	3	-1.3859	1.3859	-3.15833	5.49335	0	0	-4.80091	4.80091	-10.9408	19.0295	0	1.73205	3
2.44949	2.23607	0.213422	2.34278	5.48861	0.213422	2.34278	-1.3859	1.3859	-3.15833	5.49335	0	1	-4.80091	4.80091	-10.9408	19.0295	0	1.73205	3
2.82843	0	2.82843	1.41421	2	2.82843	1.41421	-1.3859	1.3859	-3.15833	5.49335	0	8	-4.80091	4.80091	-10.9408	19.0295	0	1.73205	3
5	5.09902	-0.0990195	5.04951	25.4975	-0.0990195	5.04951	-1.3859	1.3859	-3.15833	5.49335	0	-1	-4.80091	4.80091	-10.9408	19.0295	0	1.73205	3
12.0416	4.24264	7.79895	8.14212	66.2941	7.79895	8.14212	-1.3859	1.3859	-3.15833	5.49335	0	127	-4.80091	4.80091	-10.9408	19.0295	0	1.73205	3
1.41421	1.73205	-0.317837	1.57313	2.47474	-0.317837	1.57313	-1.3859	1.3859	-3.15833	5.49335	0	-1	-4.80091	4.80091	-10.9408	19.0295	0	1.73205	3
2	0	2	1	1	2	1	-1.3859	1.3859	-3.15833	5.49335	0	4	-4.80091	4.80091	-10.9408	19.0295	0	1.73205	3
1.73205	0	1.73205	0.866025	0.75	1.73205	0.866025	-1.3859	1.3859	-3.15833	5.49335	0	3	-4.78066	4.78066	-10.8946	18.9493	0	1.72474	2.97474
6.08276	2.44949	3.63327	4.26613	18.1998	3.63327	4.26613	-1.3859	1.3859	-3.15833	5.49335	0	31	-4.78066	4.78066	-10.8946	18.9493	0	1.72474	2.97474
3.87298	4.3589	-0.485916	4.11594	16.941	-0.485916	4.11594	-1.3859	1.3859	-3.15833	5.49335	0	-4	-4.73177	4.73177	-10.7832	18.7555	0	1.70711	2.91421
3.4641	4.89898	-1.43488	4.18154	17.4853	-1.43488	4.18154	-1.3859	1.3859	-3.15833	5.49335	0	-12	-4.73177	4.73177	-10.7832	18.7555	0	1.70711	2.91421
1.41421	0	1.41421	0.707107	0.5	1.41421	0.707107	-1.3859	1.3859	-3.15833	5.49335	0	2	-4.73177	4.73177	-10.7832	18.7555	0	1.70711	2.91421
2	0	2	1	1	2	1	-1.3859	1.3859	-3.15833	5.49335	0	4	-4.73177	4.73177	-10.7832	18.7555	0	1.70711	2.91421
15.748	15.7797	-0.0317181	15.7639	248.5	-0.0317181	15.7639	-1.3859	1.3859	-3.15833	5.49335	0	-1	-4.73177	4.73177	-10.7832	18.7555	0	1.70711	2.91421
25.9615	29.0172	-3.05573	27.4894	755.666	-3.05573	27.4894	-1.3859	1.3859	-3.15833	5.49335	0	-168	-4.73177	4.73177	-10.7832	18.7555	0	1.70711	2.91421
17.8606	5.2915	12.5691	11.576	134.005	12.5691	11.576	-1.3859	1.3859	-3.15833	5.49335	0	291	-4.73177	4.73177	-10.7832	18.7555	0	1.70711	2.91421
11.9583	6	5.95826	8.97913	80.6248	5.95826	8.97913	-1.3859	1.3859	-3.15833	5.49335	0	107	-4.73177	4.73177	-10.7832	18.7555	0	1.70711	2.91421
9.48683	10.0995	-0.612672	9.79317	95.9062	-0.612672	9.79317	-1.3859	1.3859	-3.15833	5.49335	0	-12	-4.73177	4.73177	-10.7832	18.7555	0	1.70711	2.91421
4	3.31662	0.683375	3.65831	13.3832	0.683375	3.65831	-1.3859	1.3859	-3.15833	5.49335	0	5	-4.73177	4.73177	-10.7832	18.7555	0	1.70711	2.91421
2	3	-1	2.5	6.25	-1	2.5	-1.3859	1.3859	-3.15833	5.49335	0	-5	-4.73177	4.73177	-10.7832	18.7555	0	1.70711	2.91421
0	0	0	0	0	0	0	-1.3859	1.3859	-3.15833	5.49335	0	0	-4.73177	4.73177	-10.7832	18.7555	0	1.70711	2.91421
0	0	0	0	0	0	0	-1.3859	1.3859	-3.15833	5.49335	0	0	-4.73177	4.73177	-10.7832	18.7555	0	1.70711	2.91421
0	0	0	0	0	0	0	-1.3859	1.3859	-3.15833	5.49335	0	0	-4.73177	4.73177	-10.7832	18.7555	0	1.70711	2.91421
0	0	0	0	0	0	0	-1.3859	1.3859	-3.15833	5.49335	0	0	-4.73177	4.73177	-10.7832	18.7555	0	1.70711	2.91421
0	0	0	0	0	0	0	-1.3859	1.3859	-3.15833	5.49335	0	0	-4.73177	4.73177	-10.7832	18.7555	0	1.70711	2.91421
0	0	0	0	0	0	0	-1.3859	1.3859	-3.15833	5.49335	0	0	-4.73177	4.73177	-10.7832	18.7555	0	1.70711	2.91421
0	0	0	0	0	0	0	-1.3859	1.3859	-3.15833	5.49335	0	0	-4.73177	4.73177	-10.7832	18.7555	0	1.70711	2.91421
0	0	0	0	0	0	0	-1.3859	1.3859	-3.15833	5.49335	0	0	-4.73177	4.73177	-10.7832	18.7555	0	1.70711	2.91421
0	0	0	0	0	0	0	-1.3859	1.3859	-3.15833	5.49335	0	0	-4.73177	4.73177	-10.7832	18.7555	0	1.70711	2.91421
0	0	0	0	0	0	0	-1.3859	1.3859	-3.15833	5.49335	0	0	-4.73177	4.73177	-10.7832	18.7555	0	1.70711	2.91421
0	0	0	0	0	0	0	-1.3859	1.3859	-3.15833	5.49335	0	0	-4.73177	4.73177	-10.7832	18.7555	0	1.70711	2.91421
0	0	0	0	0	0	0	-1.3859	1.3859	-3.15833	5.49335	0	0	-4.73177	4.73177	-10.7832	18.7555	0	1.70711	2.91421
1.73205	2	-0.267949	1.86603	3.48205	-0.267949	1.86603	-1.3859	1.3859	-3.15833	5.49335	0	-1	-4.73177	4.73177	-10.7832	18.7555	0	1.70711	2.91421
0	0	0	0	0	0	0	-1.3859	1.3859	-3.15833	5.49335	0	0	-4.48488	4.48488	-10.2206	17.7769	0	1.61803	2.61803
0	0	0	0	0	0	0	-1.3859	1.3859	-3.15833	5.49335	0	0	-4.36042	4.36042	-9.93693	17.2835	0	1.57313	2.47474
0	0	0	0	0	0	0	-1.3859	1.3859	-3.15833	5.49335	0	0	-4.36042	4.36042	-9.93693	17.2835	0	1.57313	2.47474
9.16515	10.2956	-1.13048	9.73039	94.6805	-1.13048	9.73039	-1.3859	1.3859	-3.15833	5.49335	0	-22	-4.36042	4.36042	-9.93693	17.2835	0	1.57313	2.47474
0	0	0	0	0	0	0	-1.3859	1.3859	-3.15833	5.49335	0	0	-4.36042	4.36042	-9.93693	17.2835	0	1.57313	2.47474
0	5.38516	-5.38516	2.69258	7.25	-5.38516	2.69258	-1.3859	1.3859	-3.15833	5.49335	0	-29	-4.36042	4.36042	-9.93693	17.2835	0	1.57313	2.47474
5.56776	7.87401	-2.30624	6.72089	45.1703	-2.30624	6.72089	-1.3859	1.3859	-3.15833	5.49335	0	-31	-4.36042	4.36042	-9.93693	17.2835	0	1.57313	2.47474
0	0	0	0	0	0	0	-1.3859	1.3859	-3.15833	5.49335	0	0	-4.36042	4.36042	-9.93693	17.2835	0	1.57313	2.47474
0	0	0	0	0	0	0	-1.3859	1.3859	-3.15833	5.49335	0	0	-4.36042	4.36042	-9.93693	17.2835	0	1.57313	2.47474
0	0	0	0	0	0	0	-1.3859	1.3859	-3.15833	5.49335	0	0	-4.36042	4.36042	-9.93693	17.2835	0	1.57313	2.47474
8.42615	8.7178	-0.291648	8.57197	73.4787	-0.291648	8.57197	-1.3859	1.3859	-3.15833	5.49335	0	-5	-4.36042	4.36042	-9.93693	17.2835	0	1.57313	2.47474
0	0	0	0	0	0	0	-1.3859	1.3859	-3.15833	5.49335	0	0	-4.36042	4.36042	-9.93693	17.2835	0	1.57313	2.47474
0	0	0	0	0	0	0	-1.3859	1.3859	-3.15833	5.49335	0	0	-4.36042	4.36042	-9.93693	17.2835	0	1.57313	2.47474
0	0	0	0	0	0	0	-1.3859	1.3859	-3.15833	5.49335	0	0	-4.36042	4.36042	-9.93693	17.2835	0	1.57313	2.47474
0	0	0	0	0	0	0	-1.3859	1.3859	-3.15833	5.49335	0	0	-4.36042	4.36042	-9.93693	17.2835	0	1.57313	2.47474
0	0	0	0	0	0	0	-1.3859	1.3859	-3.15833	5.49335	0	0	-4.36042	4.36042	-9.93693	17.2835	0	1.57313	2.47474
0	0	0	0	0	0	0	-1.3859	1.3859	-3.15833	5.49335	0	0	-4.36042	4.36042	-9.93693	17.2835	0	1.57313	2.47474
0	1.73205	-1.73205	0.866025	0.75	-1.73205	0.866025	-1.3859	1.3859	-3.15833	5.49335	0	-3	-4.36042	4.36042	-9.93693	17.2835	0	1.57313	2.47474
0	0	0	0	0	0	0	-1.3859	1.3859	-3.15833	5.49335	0	0	-4.36042	4.36042	-9.93693	17.2835	0	1.57313	2.47474
0	0	0	0	0	0	0	-1.3859	1.3859	-3.15833	5.49335	0	0	-4.36042	4.36042	-9.93693	17.2835	0	1.57313	2.47474
0	0	0	0	0	0	0	-1.3859	1.3859	-3.15833	5.49335	0	0	-4.36042	4.36042	-9.93693	17.2835	0	1.57313	2.47474
0	0	0	0	0	0	0	-1.3859	1.3859	-3.15833	5.49335	0	0	-4.36042	4.36042	-9.93693	17.2835	0	1.57313	2.47474
1.73205	1.41421	0.317837	1.57313	2.47474	0.317837	1.57313	-1.3859	1.3859	-3.15833	5.49335	0	1	-4.36042	4.36042	-9.93693	17.2835	0	1.57313	2.47474
2	0	2	1	1	2	1	-1.3859	1.3859	-3.15833	5.49335	0	4	-4.36042	4.36042	-9.93693	17.2835	0	1.57313	2.47474
0	0	0	0	0	0	0	-1.3859	1.3859	-3.15833	5.49335	0	0	-4.36042	4.36042	-9.93693	17.2835	0	1.57313	2.47474
0	5.91608	-5.91608	2.95804	8.75	-5.91608	2.95804	-1.3859	1.3859	-3.15833	5.49335	0	-35	-4.36042	4.36042	-9.93693	17.2835	0	1.57313	2.47474
0	0	0	0	0	0	0	-1.3859	1.3859	-3.15833	5.49335	0	0	-4.36042	4.36042	-9.93693	17.2835	0	1.57313	2.47474
5.19615	3.60555	1.5906	4.40085	19.3675	1.5906	4.40085	-1.3859	1.3859	-3.15833	5.49335	0	14	-4.36042	4.36042	-9.93693	17.2835	0	1.57313	2.47474
1.73205	1.73205	0	1.73205	3	0	1.73205	-1.3859	1.3859	-3.15833	5.49335	0	0	-4.36042	4.36042	-9.93693	17.2835	0	1.57313	2.47474
1.73205	1.73205	0	1.73205	3	0	1.73205	-1.3859	1.3859	-3.15833	5.49335	0	0	-4.36042	4.36042	-9.93693	17.2835	0	1.57313	2.47474
2	0	2	1	1	2	1	-1.3859	1.3859	-3.15833	5.49335	0	4	-4.15771	4.15771	-9.47498	16.4801	0	1.5	2.25
1.41421	0	1.41421	0.707107	0.5	1.41421	0.707107	-1.3859	1.3859	-3.15833	5.49335	0	2	-4.15771	4.15771	-9.47498	16.4801	0	1.5	2.25
1.41421	6.32456	-4.91034	3.86938	14.9721	-4.91034	3.86938	-1.3859	1.3859	-3.15833	5.49335	0	-38	-4.15771	4.15771	-9.47498	16.4801	0	1.5	2.25
1.41421	1.73205	-0.317837	1.57313	2.47474	-0.317837	1.57313	-1.3859	1.3859	-3.15833	5.49335	0	-1	-3.91993	3.91993	-8.9331	15.5375	0	1.41421	2
0	0	0	0	0	0	0	-1.3859	1.3859	-3.15833	5.49335	0	0	-3.91993	3.91993	-8.9331	15.5375	0	1.41421	2
0	0	0	0	0	0	0	-1.3859	1.3859	-3.15833	5.49335	0	0	-3.91993	3.91993	-8.9331	15.5375	0	1.41421	2
0	0	0	0	0	0	0	-1.3859	1.3859	-3.15833	5.49335	0	0	-3.91993	3.91993	-8.9331	15.5375	0	1.41421	2
8.18535	4.12311	4.06225	6.15423	37.8745	4.06225	6.15423	-1.3859	1.3859	-3.15833	5.49335	0	50	-3.91993	3.91993	-8.9331	15.5375	0	1.41421	2
1.73205	0	1.73205	0.866025	0.75	1.73205	0.866025	-1.3859	1.3859	-3.15833	5.49335	0	3	-3.91993	3.91993	-8.9331	15.5375	0	1.41421	2
1.73205	2.23607	-0.504017	1.98406	3.93649	-0.504017	1.98406	-1.3859	1.3859	-3.15833	5.49335	0	-2	-3.91993	3.91993	-8.9331	15.5375	0	1.41421	2
0	0	0	0	0	0	0	-1.3859	1.3859	-3.15833	5.49335	0	0	-3.91993	3.91993	-8.9331	15.5375	0	1.41421	2
0	0	0	0	0	0	0	-1.3859	1.3859	-3.15833	5.49335	0	0	-3.91993	3.91993	-8.9331	15.5375	0	1.41421	2
2	0	2	1	1	2	1	-1.3859	1.3859	-3.15833	5.49335	0	4	-3.91993	3.91993	-8.9331	15.5375	0	1.41421	2
2	1.41421	0.585786	1.70711	2.91421	0.585786	1.70711	-1.3859	1.3859	-3.15833	5.49335	0	2	-3.91993	3.91993	-8.9331	15.5375	0	1.41421	2
1.41421	0	1.41421	0.707107	0.5	1.41421	0.707107	-1.3859	1.3859	-3.15833	5.49335	0	2	-3.91993	3.91993	-8.9331	15.5375	0	1.41421	2
2	0	2	1	1	2	1	-1.3859	1.3859	-3.15833	5.49335	0	4	-3.91993	3.91993	-8.9331	15.5375	0	1.41421	2
0	0	0	0	0	0	0	-1.3859	1.3859	-3.15833	5.49335	0	0	-3.78636	3.78636	-8.62871	15.0081	0	1.36603	1.86603
0	0	0	0	0	0	0	-1.3859	1.3859	-3.15833	5.49335	0	0	-3.78636	3.78636	-8.62871	15.0081	0	1.36603	1.86603
0	0	0	0	0	0	0	-1.3859	1.3859	-3.15833	5.49335	0	0	-3.78636	3.78636	-8.62871	15.0081	0	1.36603	1.86603
0	0	0	0	0	0	0	-1.3859	1.3859	-3.15833	5.49335	0	0	-3.34587	3.34587	-7.62488	13.2621	0	1.20711	1.45711
1.73205	0	1.73205	0.866025	0.75	1.73205	0.866025	-1.3859	1.3859	-3.15833	5.49335	0	3	-3.34587	3.34587	-7.62488	13.2621	0	1.20711	1.45711
1.73205	0	1.73205	0.866025	0.75	1.73205	0.866025	-1.3859	1.3859	-3.15833	5.49335	0	3	-3.09898	3.09898	-7.06223	12.2835	0	1.11803	1.25
1.73205	1.73205	0	1.73205	3	0	1.73205	-1.3859	1.3859	-3.15833	5.49335	0	0	-3.09898	3.09898	-7.06223	12.2835	0	1.11803	1.25
1.73205	0	1.73205	0.866025	0.75	1.73205	0.866025	-1.3859	1.3859	-3.15833	5.49335	0	3	-2.77181	2.77181	-6.31665	10.9867	0	1	1
1.73205	1.41421	0.317837	1.57313	2.47474	0.317837	1.57313	-1.3859	1.3859	-3.15833	5.49335	0	1	-2.77181	2.77181	-6.31665	10.9867	0	1	1
0	0	0	0	0	0	0	-1.3859	1.3859	-3.15833	5.49335	0	0	-2.77181	2.77181	-6.31665	10.9867	0	1	1
0	0	0	0	0	0	0	-1.3859	1.3859	-3.15833	5.49335	0	0	-2.77181	2.77181	-6.31665	10.9867	0	1	1
0	0	0	0	0	0	0	-1.3859	1.3859	-3.15833	5.49335	0	0	-2.77181	2.77181	-6.31665	10.9867	0	1	1
0	0	0	0	0	0	0	-1.3859	1.3859	-3.15833	5.49335	0	0	-2.77181	2.77181	-6.31665	10.9867	0	1	1
0	6.32456	-6.32456	3.16228	10	-6.32456	3.16228	-1.3859	1.3859	-3.15833	5.49335	0	-40	-2.77181	2.77181	-6.31665	10.9867	0	1	1
0	0	0	0	0	0	0	-1.3859	1.3859	-3.15833	5.49335	0	0	-2.77181	2.77181	-6.31665	10.9867	0	1	1
5.09902	3.60555	1.49347	4.35229	18.9424	1.49347	4.35229	-1.3859	1.3859	-3.15833	5.49335	0	13	-2.77181	2.77181	-6.31665	10.9867	0	1	1
1.73205	0	1.73205	0.866025	0.75	1.73205	0.866025	-1.3859	1.3859	-3.15833	5.49335	0	3	-2.77181	2.77181	-6.31665	10.9867	0	1	1
1.41421	1.73205	-0.317837	1.57313	2.47474	-0.317837	1.57313	-1.3859	1.3859	-3.15833	5.49335	0	-1	-2.77181	2.77181	-6.31665	10.9867	0	1	1
1.73205	1.41421	0.317837	1.57313	2.47474	0.317837	1.57313	-1.3859	1.3859	-3.15833	5.49335	0	1	-2.77181	2.77181	-6.31665	10.9867	0	1	1
1.73205	0	1.73205	0.866025	0.75	1.73205	0.866025	-1.3859	1.3859	-3.15833	5.49335	0	3	-2.77181	2.77181	-6.31665	10.9867	0	1	1
1.73205	2.82843	-1.09638	2.28024	5.19949	-1.09638	2.28024	-1.3859	1.3859	-3.15833	5.49335	0	-5	-2.77181	2.77181	-6.31665	10.9867	0	1	1
1.73205	0	1.73205	0.866025	0.75	1.73205	0.866025	-1.3859	1.3859	-3.15833	5.49335	0	3	-2.77181	2.77181	-6.31665	10.9867	0	1	1
1.73205	0	1.73205	0.866025	0.75	1.73205	0.866025	-1.3859	1.3859	-3.15833	5.49335	0	3	-2.77181	2.77181	-6.31665	10.9867	0	1	1
1.41421	2.82843	-1.41421	2.12132	4.5	-1.41421	2.12132	-1.3859	1.3859	-3.15833	5.49335	0	-6	-2.77181	2.77181	-6.31665	10.9867	0	1	1
0	0	0	0	0	0	0	-1.3859	1.3859	-3.15833	5.49335	0	0	-2.77181	2.77181	-6.31665	10.9867	0	1	1
0	0	0	0	0	0	0	-1.3859	1.3859	-3.15833	5.49335	0	0	-2.77181	2.77181	-6.31665	10.9867	0	1	1
0	0	0	0	0	0	0	-1.3859	1.3859	-3.15833	5.49335	0	0	-2.77181	2.77181	-6.31665	10.9867	0	1	1
5.56776	2.44949	3.11827	4.00863	16.0691	3.11827	4.00863	-1.3859	1.3859	-3.15833	5.49335	0	25	-2.77181	2.77181	-6.31665	10.9867	0	1	1
0	0	0	0	0	0	0	-1.3859	1.3859	-3.15833	5.49335	0	0	-2.77181	2.77181	-6.31665	10.9867	0	1	1
0	0	0	0	0	0	0	-1.3859	1.3859	-3.15833	5.49335	0	0	-2.77181	2.77181	-6.31665	10.9867	0	1	1
0	0	0	0	0	0	0	-1.3859	1.3859	-3.15833	5.49335	0	0	-2.77181	2.77181	-6.31665	10.9867	0	1	1
0	0	0	0	0	0	0	-1.3859	1.3859	-3.15833	5.49335	0	0	-2.77181	2.77181	-6.31665	10.9867	0	1	1
1.41421	0	1.41421	0.707107	0.5	1.41421	0.707107	-1.3859	1.3859	-3.15833	5.49335	0	2	-2.77181	2.77181	-6.31665	10.9867	0	1	1
1.41421	1.41421	0	1.41421	2	0	1.41421	-1.3859	1.3859	-3.15833	5.49335	0	0	-2.77181	2.77181	-6.31665	10.9867	0	1	1
1.73205	1.41421	0.317837	1.57313	2.47474	0.317837	1.57313	-1.3859	1.3859	-3.15833	5.49335	0	1	-2.77181	2.77181	-6.31665	10.9867	0	1	1
0	0	0	0	0	0	0	-1.3859	1.3859	-3.15833	5.49335	0	0	-2.77181	2.77181	-6.31665	10.9867	0	1	1
0	0	0	0	0	0	0	-1.3859	1.3859	-3.15833	5.49335	0	0	-2.77181	2.77181	-6.31665	10.9867	0	1	1
0	0	0	0	0	0	0	-1.3859	1.3859	-3.15833	5.49335	0	0	-2.77181	2.77181	-6.31665	10.9867	0	1	1
1.73205	1.41421	0.317837	1.57313	2.47474	0.317837	1.57313	-1.3859	1.3859	-3.15833	5.49335	0	1	-2.77181	2.77181	-6.31665	10.9867	0	1	1
2	0	2	1	1	2	1	-1.3859	1.3859	-3.15833	5.49335	0	4	-2.77181	2.77181	-6.31665	10.9867	0	1	1
1.73205	1.73205	0	1.73205	3	0	1.73205	-1.3859	1.3859	-3.15833	5.49335	0	0	-2.40046	2.40046	-5.47038	9.51476	0	0.866025	0.75
0	0	0	0	0	0	0	-1.3859	1.3859	-3.15833	5.49335	0	0	-2.40046	2.40046	-5.47038	9.51476	0	0.866025	0.75
0	0	0	0	0	0	0	-1.3859	1.3859	-3.15833	5.49335	0	0	-2.40046	2.40046	-5.47038	9.51476	0	0.866025	0.75
0	0	0	0	0	0	0	-1.3859	1.3859	-3.15833	5.49335	0	0	-2.40046	2.40046	-5.47038	9.51476	0	0.866025	0.75
1.41421	3	-1.58579	2.20711	4.87132	-1.58579	2.20711	-1.3859	1.3859	-3.15833	5.49335	0	-7	-2.40046	2.40046	-5.47038	9.51476	0	0.866025	0.75
0	0	0	0	0	0	0	-1.3859	1.3859	-3.15833	5.49335	0	0	-2.40046	2.40046	-5.47038	9.51476	0	0.866025	0.75
0	0	0	0	0	0	0	-1.3859	1.3859	-3.15833	5.49335	0	0	-2.40046	2.40046	-5.47038	9.51476	0	0.866025	0.75
0	0	0	0	0	0	0	-1.3859	1.3859	-3.15833	5.49335	0	0	-2.40046	2.40046	-5.47038	9.51476	0	0.866025	0.75
0	0	0	0	0	0	0	-1.3859	1.3859	-3.15833	5.49335	0	0	-2.40046	2.40046	-5.47038	9.51476	0	0.866025	0.75
2	1.41421	0.585786	1.70711	2.91421	0.585786	1.70711	-1.3859	1.3859	-3.15833	5.49335	0	2	-2.40046	2.40046	-5.47038	9.51476	0	0.866025	0.75
0	0	0	0	0	0	0	-1.3859	1.3859	-3.15833	5.49335	0	0	-2.40046	2.40046	-5.47038	9.51476	0	0.866025	0.75
0	0	0	0	0	0	0	-1.3859	1.3859	-3.15833	5.49335	0	0	-2.40046	2.40046	-5.47038	9.51476	0	0.866025	0.75
0	0	0	0	0	0	0	-1.3859	1.3859	-3.15833	5.49335	0	0	-2.40046	2.40046	-5.47038	9.51476	0	0.866025	0.75
2	0	2	1	1	2	1	-1.3859	1.3859	-3.15833	5.49335	0	4	-2.40046	2.40046	-5.47038	9.51476	0	0.866025	0.75
0	0	0	0	0	0	0	-1.3859	1.3859	-3.15833	5.49335	0	0	-2.40046	2.40046	-5.47038	9.51476	0	0.866025	0.75
0	5.2915	-5.2915	2.64575	7	-5.2915	2.64575	-1.3859	1.3859	-3.15833	5.49335	0	-28	-2.40046	2.40046	-5.47038	9.51476	0	0.866025	0.75
0	0	0	0	0	0	0	-1.3859	1.3859	-3.15833	5.49335	0	0	-2.40046	2.40046	-5.47038	9.51476	0	0.866025	0.75
0	0	0	0	0	0	0	-1.3859	1.3859	-3.15833	5.49335	0	0	-2.40046	2.40046	-5.47038	9.51476	0	0.866025	0.75
0	0	0	0	0	0	0	-1.3859	1.3859	-3.15833	5.49335	0	0	-2.40046	2.40046	-5.47038	9.51476	0	0.866025	0.75
0	0	0	0	0	0	0	-1.3859	1.3859	-3.15833	5.49335	0	0	-2.40046	2.40046	-5.47038	9.51476	0	0.866025	0.75
0	0	0	0	0	0	0	-1.3859	1.3859	-3.15833	5.49335	0	0	-2.40046	2.40046	-5.47038	9.51476	0	0.866025	0.75
1	0	1	0.5	0.25	1	0.5	-1.3859	1.3859	-3.15833	5.49335	0	1	-2.40046	2.40046	-5.47038	9.51476	0	0.866025	0.75
1.41421	1.41421	0	1.41421	2	0	1.41421	-1.3859	1.3859	-3.15833	5.49335	0	0	-2.40046	2.40046	-5.47038	9.51476	0	0.866025	0.75
1.73205	2.82843	-1.09638	2.28024	5.19949	-1.09638	2.28024	-1.3859	1.3859	-3.15833	5.49335	0	-5	-2.40046	2.40046	-5.47038	9.51476	0	0.866025	0.75
1.73205	0	1.73205	0.866025	0.75	1.73205	0.866025	-1.3859	1.3859	-3.15833	5.49335	0	3	-2.40046	2.40046	-5.47038	9.51476	0	0.866025	0.75
1.41421	19.6214	-18.2072	10.5178	110.624	-18.2072	10.5178	-1.3859	1.3859	-3.15833	5.49335	0	-383	-2.40046	2.40046	-5.47038	9.51476	0	0.866025	0.75
1.73205	2.82843	-1.09638	2.28024	5.19949	-1.09638	2.28024	-1.3859	1.3859	-3.15833	5.49335	0	-5	-2.40046	2.40046	-5.47038	9.51476	0	0.866025	0.75
1.73205	1.73205	0	1.73205	3	0	1.73205	-1.3859	1.3859	-3.15833	5.49335	0	0	-2.40046	2.40046	-5.47038	9.51476	0	0.866025	0.75
0	0	0	0	0	0	0	-1.3859	1.3859	-3.15833	5.49335	0	0	-2.40046	2.40046	-5.47038	9.51476	0	0.866025	0.75
0	0	0	0	0	0	0	-1.3859	1.3859	-3.15833	5.49335	0	0	-2.40046	2.40046	-5.47038	9.51476	0	0.866025	0.75
0	0	0	0	0	0	0	-1.3859	1.3859	-3.15833	5.49335	0	0	-2.40046	2.40046	-5.47038	9.51476	0	0.866025	0.75
1.73205	1.41421	0.317837	1.57313	2.47474	0.317837	1.57313	-1.3859	1.3859	-3.15833	5.49335	0	1	-2.40046	2.40046	-5.47038	9.51476	0	0.866025	0.75
0	0	0	0	0	0	0	-1.3859	1.3859	-3.15833	5.49335	0	0	-2.40046	2.40046	-5.47038	9.51476	0	0.866025	0.75
0	0	0	0	0	0	0	-1.3859	1.3859	-3.15833	5.49335	0	0	-2.40046	2.40046	-5.47038	9.51476	0	0.866025	0.75
0	0	0	0	0	0	0	-1.3859	1.3859	-3.15833	5.49335	0	0	-2.40046	2.40046	-5.47038	9.51476	0	0.866025	0.75
0	0	0	0	0	0	0	-1.3859	1.3859	-3.15833	5.49335	0	0	-2.40046	2.40046	-5.47038	9.51476	0	0.866025	0.75
0	0	0	0	0	0	0	-1.3859	1.3859	-3.15833	5.49335	0	0	-2.40046	2.40046	-5.47038	9.51476	0	0.866025	0.75
0	0	0	0	0	0	0	-1.3859	1.3859	-3.15833	5.49335	0	0	-2.40046	2.40046	-5.47038	9.51476	0	0.866025	0.75
0	0	0	0	0	0	0	-1.3859	1.3859	-3.15833	5.49335	0	0	-1.95996	1.95996	-4.46655	7.76877	0	0.707107	0.5
0	0	0	0	0	0	0	-1.3859	1.3859	-3.15833	5.49335	0	0	-1.95996	1.95996	-4.46655	7.76877	0	0.707107	0.5
0	0	0	0	0	0	0	-1.3859	1.3859	-3.15833	5.49335	0	0	-1.95996	1.95996	-4.46655	7.76877	0	0.707107	0.5
2	0	2	1	1	2	1	-1.3859	1.3859	-3.15833	5.49335	0	4	-1.95996	1.95996	-4.46655	7.76877	0	0.707107	0.5
1	1.41421	-0.414214	1.20711	1.45711	-0.414214	1.20711	-1.3859	1.3859	-3.15833	5.49335	0	-1	-1.95996	1.95996	-4.46655	7.76877	0	0.707107	0.5
0	0	0	0	0	0	0	-1.3859	1.3859	-3.15833	5.49335	0	0	-1.95996	1.95996	-4.46655	7.76877	0	0.707107	0.5
0	0	0	0	0	0	0	-1.3859	1.3859	-3.15833	5.49335	0	0	-1.95996	1.95996	-4.46655	7.76877	0	0.707107	0.5
0	0	0	0	0	0	0	-1.3859	1.3859	-3.15833	5.49335	0	0	-1.95996	1.95996	-4.46655	7.76877	0	0.707107	0.5
0	0	0	0	0	0	0	-1.3859	1.3859	-3.15833	5.49335	0	0	-1.95996	1.95996	-4.46655	7.76877	0	0.707107	0.5
0	0	0	0	0	0	0	-1.3859	1.3859	-3.15833	5.49335	0	0	-1.95996	1.95996	-4.46655	7.76877	0	0.707107	0.5
0	0	0	0	0	0	0	-1.3859	1.3859	-3.15833	5.49335	0	0	-1.95996	1.95996	-4.46655	7.76877	0	0.707107	0.5
0	0	0	0	0	0	0	-1.3859	1.3859	-3.15833	5.49335	0	0	-1.95996	1.95996	-4.46655	7.76877	0	0.707107	0.5
1.41421	2	-0.585786	1.70711	2.91421	-0.585786	1.70711	-1.3859	1.3859	-3.15833	5.49335	0	-2	-1.95996	1.95996	-4.46655	7.76877	0	0.707107	0.5
2	0	2	1	1	2	1	-1.3859	1.3859	-3.15833	5.49335	0	4	-1.95996	1.95996	-4.46655	7.76877	0	0.707107	0.5
1.73205	1.41421	0.317837	1.57313	2.47474	0.317837	1.57313	-1.3859	1.3859	-3.15833	5.49335	0	1	-1.95996	1.95996	-4.46655	7.76877	0	0.707107	0.5
0	0	0	0	0	0	0	-1.3859	1.3859	-3.15833	5.49335	0	0	-1.95996	1.95996	-4.46655	7.76877	0	0.707107	0.5
0	0	0	0	0	0	0	-1.3859	1.3859	-3.15833	5.49335	0	0	-1.95996	1.95996	-4.46655	7.76877	0	0.707107	0.5
0	0	0	0	0	0	0	-1.3859	1.3859	-3.15833	5.49335	0	0	-1.95996	1.95996	-4.46655	7.76877	0	0.707107	0.5
0	0	0	0	0	0	0	-1.3859	1.3859	-3.15833	5.49335	0	0	-1.95996	1.95996	-4.46655	7.76877	0	0.707107	0.5
1.41421	0	1.41421	0.707107	0.5	1.41421	0.707107	-1.3859	1.3859	-3.15833	5.49335	0	2	-1.95996	1.95996	-4.46655	7.76877	0	0.707107	0.5
1.41421	6.40312	-4.98891	3.90867	15.2777	-4.98891	3.90867	-1.3859	1.3859	-3.15833	5.49335	0	-39	-1.95996	1.95996	-4.46655	7.76877	0	0.707107	0.5
2	0	2	1	1	2	1	-1.3859	1.3859	-3.15833	5.49335	0	4	-1.95996	1.95996	-4.46655	7.76877	0	0.707107	0.5
0	0	0	0	0	0	0	-1.3859	1.3859	-3.15833	5.49335	0	0	-1.95996	1.95996	-4.46655	7.76877	0	0.707107	0.5
0	0	0	0	0	0	0	-1.3859	1.3859	-3.15833	5.49335	0	0	-1.95996	1.95996	-4.46655	7.76877	0	0.707107	0.5
0	0	0	0	0	0	0	-1.3859	1.3859	-3.15833	5.49335	0	0	-1.95996	1.95996	-4.46655	7.76877	0	0.707107	0.5
1.73205	0	1.73205	0.866025	0.75	1.73205	0.866025	-1.3859	1.3859	-3.15833	5.49335	0	3	-1.95996	1.95996	-4.46655	7.76877	0	0.707107	0.5
0	0	0	0	0	0	0	-1.3859	1.3859	-3.15833	5.49335	0	0	-1.95996	1.95996	-4.46655	7.76877	0	0.707107	0.5
0	0	0	0	0	0	0	-1.3859	1.3859	-3.15833	5.49335	0	0	-1.95996	1.95996	-4.46655	7.76877	0	0.707107	0.5
0	0	0	0	0	0	0	-1.3859	1.3859	-3.15833	5.49335	0	0	-1.95996	1.95996	-4.46655	7.76877	0	0.707107	0.5
2	2.44949	-0.44949	2.22474	4.94949	-0.44949	2.22474	-1.3859	1.3859	-3.15833	5.49335	0	-2	-1.95996	1.95996	-4.46655	7.76877	0	0.707107	0.5
15.6844	11.8322	3.85223	13.7583	189.29	3.85223	13.7583	-1.3859	1.3859	-3.15833	5.49335	0	106	-1.3859	1.3859	-3.15833	5.49335	0	0.5	0.25
29.5804	14.8997	14.6807	22.24	494.619	14.6807	22.24	-1.3859	1.3859	-3.15833	5.49335	0	653	-1.3859	1.3859	-3.15833	5.49335	0	0.5	0.25
24.4336	11.8322	12.6014	18.1329	328.801	12.6014	18.1329	-1.3859	1.3859	-3.15833	5.49335	0	457	-1.3859	1.3859	-3.15833	5.49335	0	0.5	0.25
2	0	2	1	1	2	1	-1.3859	1.3859	-3.15833	5.49335	0	4	-1.3859	1.3859	-3.15833	5.49335	0	0.5	0.25
1.73205	0	1.73205	0.866025	0.75	1.73205	0.866025	-1.3859	1.3859	-3.15833	5.49335	0	3	-1.3859	1.3859	-3.15833	5.49335	0	0.5	0.25
1.41421	0	1.41421	0.707107	0.5	1.41421	0.707107	-1.3859	1.3859	-3.15833	5.49335	0	2	-1.3859	1.3859	-3.15833	5.49335	0	0.5	0.25
1.41421	2	-0.585786	1.70711	2.91421	-0.585786	1.70711	-1.3859	1.3859	-3.15833	5.49335	0	-2	-1.3859	1.3859	-3.15833	5.49335	0	0.5	0.25
1.73205	0	1.73205	0.866025	0.75	1.73205	0.866025	-1.3859	1.3859	-3.15833	5.49335	0	3	-1.3859	1.3859	-3.15833	5.49335	0	0.5	0.25
1	0	1	0.5	0.25	1	0.5	-1.3859	1.3859	-3.15833	5.49335	0	1	-1.3859	1.3859	-3.15833	5.49335	0	0.5	0.25
1.41421	0	1.41421	0.707107	0.5	1.41421	0.707107	-1.3859	1.3859	-3.15833	5.49335	0	2	-1.3859	1.3859	-3.15833	5.49335	0	0.5	0.25
1.41421	0	1.41421	0.707107	0.5	1.41421	0.707107	-1.3859	1.3859	-3.15833	5.49335	0	2	0	0	0	0	0	0	0
1.73205	2.23607	-0.504017	1.98406	3.93649	-0.504017	1.98406	-1.3859	1.3859	-3.15833	5.49335	0	-2	0	0	0	0	0	0	0
1.73205	0	1.73205	0.866025	0.75	1.73205	0.866025	-1.3859	1.3859	-3.15833	5.49335	0	3	0	0	0	0	0	0	0
1.73205	1.73205	0	1.73205	3	0	1.73205	-1.3859	1.3859	-3.15833	5.49335	0	0	0	0	0	0	0	0	0
2	0	2	1	1	2	1	-1.3859	1.3859	-3.15833	5.49335	0	4	0	0	0	0	0	0	0
1.41421	1.73205	-0.317837	1.57313	2.47474	-0.317837	1.57313	-1.3859	1.3859	-3.15833	5.49335	0	-1	0	0	0	0	0	0	0
1.73205	0	1.73205	0.866025	0.75	1.73205	0.866025	-1.3859	1.3859	-3.15833	5.49335	0	3	0	0	0	0	0	0	0
1.41421	0	1.41421	0.707107	0.5	1.41421	0.707107	-1.3859	1.3859	-3.15833	5.49335	0	2	0	0	0	0	0	0	0
2	0	2	1	1	2	1	-1.3859	1.3859	-3.15833	5.49335	0	4	0	0	0	0	0	0	0
1	1.41421	-0.414214	1.20711	1.45711	-0.414214	1.20711	-1.3859	1.3859	-3.15833	5.49335	0	-1	0	0	0	0	0	0	0
2	1.73205	0.267949	1.86603	3.48205	0.267949	1.86603	-1.3859	1.3859	-3.15833	5.49335	0	1	0	0	0	0	0	0	0
0	0	0	0	0	0	0	-1.3859	1.3859	-3.15833	5.49335	0	0	0	0	0	0	0	0	0
0	0	0	0	0	0	0	-1.3859	1.3859	-3.15833	5.49335	0	0	0	0	0	0	0	0	0
17.7482	13.3417	4.40658	15.545	241.646	4.40658	15.545	-1.3859	1.3859	-3.15833	5.49335	0	137	0	0	0	0	0	0	0
0	0	0	0	0	0	0	-1.3859	1.3859	-3.15833	5.49335	0	0	0	0	0	0	0	0	0
0	0	0	0	0	0	0	-1.3859	1.3859	-3.15833	5.49335	0	0	0	0	0	0	0	0	0
0	0	0	0	0	0	0	-1.3859	1.3859	-3.15833	5.49335	0	0	0	0	0	0	0	0	0
15.2315	18.412	-3.18041	16.8217	282.971	-3.18041	16.8217	-1.3859	1.3859	-3.15833	5.49335	0	-107	0	0	0	0	0	0	0
1.41421	1.73205	-0.317837	1.57313	2.47474	-0.317837	1.57313	-1.3859	1.3859	-3.15833	5.49335	0	-1	0	0	0	0	0	0	0
0	0	0	0	0	0	0	-1.3859	1.3859	-3.15833	5.49335	0	0	0	0	0	0	0	0	0
0	0	0	0	0	0	0	-1.3859	1.3859	-3.15833	5.49335	0	0	0	0	0	0	0	0	0
0	0	0	0	0	0	0	-1.3859	1.3859	-3.15833	5.49335	0	0	0	0	0	0	0	0	0
0	0	0	0	0	0	0	-1.3859	1.3859	-3.15833	5.49335	0	0	0	0	0	0	0	0	0
0	0	0	0	0	0	0	-1.3859	1.3859	-3.15833	5.49335	0	0	0	0	0	0	0	0	0
0	0	0	0	0	0	0	-1.3859	1.3859	-3.15833	5.49335	0	0	0	0	0	0	0	0	0
0	0	0	0	0	0	0	-1.3859	1.3859	-3.15833	5.49335	0	0	0	0	0	0	0	0	0
0	0	0	0	0	0	0	-1.3859	1.3859	-3.15833	5.49335	0	0	0	0	0	0	0	0	0
0	0	0	0	0	0	0	-1.3859	1.3859	-3.15833	5.49335	0	0	0	0	0	0	0	0	0
0	0	0	0	0	0	0	-1.3859	1.3859	-3.15833	5.49335	0	0	0	0	0	0	0	0	0
0	0	0	0	0	0	0	-1.3859	1.3859	-3.15833	5.49335	0	0	0	0	0	0	0	0	0
0	0	0	0	0	0	0	-1.3859	1.3859	-3.15833	5.49335	0	0	0	0	0	0	0	0	0
0	0	0	0	0	0	0	-1.3859	1.3859	-3.15833	5.49335	0	0	0	0	0	0	0	0	0
0	0	0	0	0	0	0	-1.3859	1.3859	-3.15833	5.49335	0	0	0	0	0	0	0	0	0
1.41421	1.73205	-0.317837	1.57313	2.47474	-0.317837	1.57313	-1.3859	1.3859	-3.15833	5.49335	0	-1	0	0	0	0	0	0	0
1.73205	0	1.73205	0.866025	0.75	1.73205	0.866025	-1.3859	1.3859	-3.15833	5.49335	0	3	0	0	0	0	0	0	0
2	0	2	1	1	2	1	-1.3859	1.3859	-3.15833	5.49335	0	4	0	0	0	0	0	0	0
1	2.23607	-1.23607	1.61803	2.61803	-1.23607	1.61803	-1.3859	1.3859	-3.15833	5.49335	0	-4	0	0	0	0	0	0	0
1.41421	1.73205	-0.317837	1.57313	2.47474	-0.317837	1.57313	-1.3859	1.3859	-3.15833	5.49335	0	-1	0	0	0	0	0	0	0
1.73205	2.23607	-0.504017	1.98406	3.93649	-0.504017	1.98406	-1.3859	1.3859	-3.15833	5.49335	0	-2	0	0	0	0	0	0	0
1.41421	1.73205	-0.317837	1.57313	2.47474	-0.317837	1.57313	-1.3859	1.3859	-3.15833	5.49335	0	-1	0	0	0	0	0	0	0
1.41421	2.23607	-0.821854	1.82514	3.33114	-0.821854	1.82514	-1.3859	1.3859	-3.15833	5.49335	0	-3	0	0	0	0	0	0	0
2	1.73205	0.267949	1.86603	3.48205	0.267949	1.86603	-1.3859	1.3859	-3.15833	5.49335	0	1	0	0	0	0	0	0	0
1.73205	2.82843	-1.09638	2.28024	5.19949	-1.09638	2.28024	-1.3859	1.3859	-3.15833	5.49335	0	-5	0	0	0	0	0	0	0
2	2.23607	-0.236068	2.11803	4.48607	-0.236068	2.11803	-1.3859	1.3859	-3.15833	5.49335	0	-1	0	0	0	0	0	0	0
0	0	0	0	0	0	0	-1.3859	1.3859	-3.15833	5.49335	0	0	0	0	0	0	0	0	0
0	0	0	0	0	0	0	-1.3859	1.3859	-3.15833	5.49335	0	0	0	0	0	0	0	0	0
0	0	0	0	0	0	0	-1.3859	1.3859	-3.15833	5.49335	0	0	0	0	0	0	0	0	0
0	0	0	0	0	0	0	-1.3859	1.3859	-3.15833	5.49335	0	0	0	0	0	0	0	0	0
0	0	0	0	0	0	0	-1.3859	1.3859	-3.15833	5.49335	0	0	0	0	0	0	0	0	0
0	0	0	0	0	0	0	-1.3859	1.3859	-3.15833	5.49335	0	0	0	0	0	0	0	0	0
0	0	0	0	0	0	0	-1.3859	1.3859	-3.15833	5.49335	0	0	0	0	0	0	0	0	0
0	0	0	0	0	0	0	-1.3859	1.3859	-3.15833	5.49335	0	0	0	0	0	0	0	0	0
2	1	1	1.5	2.25	1	1.5	-1.3859	1.3859	-3.15833	5.49335	0	3	0	0	0	0	0	0	0
1.41421	1.41421	0	1.41421	2	0	1.41421	-1.3859	1.3859	-3.15833	5.49335	0	0	0	0	0	0	0	0	0
0	0	0	0	0	0	0	-1.3859	1.3859	-3.15833	5.49335	0	0	0	0	0	0	0	0	0
0	0	0	0	0	0	0	-1.3859	1.3859	-3.15833	5.49335	0	0	0	0	0	0	0	0	0
0	3	-3	1.5	2.25	-3	1.5	-1.3859	1.3859	-3.15833	5.49335	0	-9	0	0	0	0	0	0	0
0	0	0	0	0	0	0	-1.3859	1.3859	-3.15833	5.49335	0	0	0	0	0	0	0	0	0
0	0	0	0	0	0	0	-1.3859	1.3859	-3.15833	5.49335	0	0	0	0	0	0	0	0	0
0	0	0	0	0	0	0	-1.3859	1.3859	-3.15833	5.49335	0	0	0	0	0	0	0	0	0
1.41421	1.41421	0	1.41421	2	0	1.41421	-1.3859	1.3859	-3.15833	5.49335	0	0	0	0	0	0	0	0	0
1.41421	1.73205	-0.317837	1.57313	2.47474	-0.317837	1.57313	-1.3859	1.3859	-3.15833	5.49335	0	-1	0	0	0	0	0	0	0
1.73205	0	1.73205	0.866025	0.75	1.73205	0.866025	-1.3859	1.3859	-3.15833	5.49335	0	3	0	0	0	0	0	0	0
9	0	9	4.5	20.25	9	4.5	-1.3859	1.3859	-3.15833	5.49335	0	81	0	0	0	0	0	0	0
2	2.82843	-0.828427	2.41421	5.82843	-0.828427	2.41421	-1.3859	1.3859	-3.15833	5.49335	0	-4	0	0	0	0	0	0	0
1.73205	0	1.73205	0.866025	0.75	1.73205	0.866025	-1.3859	1.3859	-3.15833	5.49335	0	3	0	0	0	0	0	0	0
0	0	0	0	0	0	0	-1.3859	1.3859	-3.15833	5.49335	0	0	0	0	0	0	0	0	0
0	0	0	0	0	0	0	-1.3859	1.3859	-3.15833	5.49335	0	0	0	0	0	0	0	0	0
0	0	0	0	0	0	0	-1.3859	1.3859	-3.15833	5.49335	0	0	0	0	0	0	0	0	0
0	0	0	0	0	0	0	-1.3859	1.3859	-3.15833	5.49335	0	0	0	0	0	0	0	0	0
0	0	0	0	0	0	0	-1.3859	1.3859	-3.15833	5.49335	0	0	0	0	0	0	0	0	0
0	0	0	0	0	0	0	-1.3859	1.3859	-3.15833	5.49335	0	0	0	0	0	0	0	0	0
0	0	0	0	0	0	0	-1.3859	1.3859	-3.15833	5.49335	0	0	0	0	0	0	0	0	0
1.73205	0	1.73205	0.866025	0.75	1.73205	0.866025	-1.3859	1.3859	-3.15833	5.49335	0	3	0	0	0	0	0	0	0
1.41421	0	1.41421	0.707107	0.5	1.41421	0.707107	-1.3859	1.3859	-3.15833	5.49335	0	2	0	0	0	0	0	0	0
18.6815	10.8628	7.81876	14.7722	218.217	7.81876	14.7722	-1.3859	1.3859	-3.15833	5.49335	0	231	0	0	0	0	0	0	0
14.1774	13.8564	0.32104	14.0169	196.474	0.32104	14.0169	-1.3859	1.3859	-3.15833	5.49335	0	9	0	0	0	0	0	0	0
16.8523	14.8997	1.95264	15.876	252.047	1.95264	15.876	-1.3859	1.3859	-3.15833	5.49335	0	62	0	0	0	0	0	0	0
1.73205	1	0.732051	1.36603	1.86603	0.732051	1.36603	-1.3859	1.3859	-3.15833	5.49335	0	2	0	0	0	0	0	0	0
1	2.44949	-1.44949	1.72474	2.97474	-1.44949	1.72474	-1.3859	1.3859	-3.15833	5.49335	0	-5	0	0	0	0	0	0	0
0	0	0	0	0	0	0	-1.3859	1.3859	-3.15833	5.49335	0	0	0	0	0	0	0	0	0
0	0	0	0	0	0	0	-1.3859	1.3859	-3.15833	5.49335	0	0	0	0	0	0	0	0	0
0	0	0	0	0	0	0	-1.3859	1.3859	-3.15833	5.49335	0	0	0	0	0	0	0	0	0
0	0	0	0	0	0	0	-1.3859	1.3859	-3.15833	5.49335	0	0	0	0	0	0	0	0	0
0	0	0	0	0	0	0	-1.3859	1.3859	-3.15833	5.49335	0	0	0	0	0	0	0	0	0
0	0	0	0	0	0	0	-1.3859	1.3859	-3.15833	5.49335	0	0	0	0	0	0	0	0	0
0	0	0	0	0	0	0	-1.3859	1.3859	-3.15833	5.49335	0	0	0	0	0	0	0	0	0
0	0	0	0	0	0	0	-1.3859	1.3859	-3.15833	5.49335	0	0	0	0	0	0	0	0	0
0	0	0	0	0	0	0	-1.3859	1.3859	-3.15833	5.49335	0	0	0	0	0	0	0	0	0
0	0	0	0	0	0	0	-1.3859	1.3859	-3.15833	5.49335	0	0	0	0	0	0	0	0	0
0	0	0	0	0	0	0	-1.3859	1.3859	-3.15833	5.49335	0	0	0	0	0	0	0	0	0
0	0	0	0	0	0	0	-1.3859	1.3859	-3.15833	5.49335	0	0	0	0	0	0	0	0	0
1.41421	0	1.41421	0.707107	0.5	1.41421	0.707107	-1.3859	1.3859	-3.15833	5.49335	0	2	0	0	0	0	0	0	0
1.73205	0	1.73205	0.866025	0.75	1.73205	0.866025	-1.3859	1.3859	-3.15833	5.49335	0	3	0	0	0	0	0	0	0
2	0	2	1	1	2	1	-1.3859	1.3859	-3.15833	5.49335	0	4	0	0	0	0	0	0	0
2	2.44949	-0.44949	2.22474	4.94949	-0.44949	2.22474	-1.3859	1.3859	-3.15833	5.49335	0	-2	0	0	0	0	0	0	0
2	2.44949	-0.44949	2.22474	4.94949	-0.44949	2.22474	-1.3859	1.3859	-3.15833	5.49335	0	-2	0	0	0	0	0	0	0
2	1.41421	0.585786	1.70711	2.91421	0.585786	1.70711	-1.3859	1.3859	-3.15833	5.49335	0	2	0	0	0	0	0	0	0
0	0	0	0	0	0	0	-1.3859	1.3859	-3.15833	5.49335	0	0	0	0	0	0	0	0	0
0	0	0	0	0	0	0	-1.3859	1.3859	-3.15833	5.49335	0	0	0	0	0	0	0	0	0
0	0	0	0	0	0	0	-1.3859	1.3859	-3.15833	5.49335	0	0	0	0	0	0	0	0	0
0	0	0	0	0	0	0	-1.3859	1.3859	-3.15833	5.49335	0	0	0	0	0	0	0	0	0
0	0	0	0	0	0	0	-1.3859	1.3859	-3.15833	5.49335	0	0	0	0	0	0	0	0	0
0	0	0	0	0	0	0	-1.3859	1.3859	-3.15833	5.49335	0	0	0	0	0	0	0	0	0
0	0	0	0	0	0	0	-1.3859	1.3859	-3.15833	5.49335	0	0	0	0	0	0	0	0	0
0	0	0	0	0	0	0	-1.3859	1.3859	-3.15833	5.49335	0	0	0	0	0	0	0	0	0
0	0	0	0	0	0	0	-1.3859	1.3859	-3.15833	5.49335	0	0	0	0	0	0	0	0	0
0	0	0	0	0	0	0	-1.3859	1.3859	-3.15833	5.49335	0	0	0	0	0	0	0	0	0
20.347	62.2495	-41.9025	41.2982	1705.54	-41.9025	41.2982	-1.3859	1.3859	-3.15833	5.49335	0	-3461	0	0	0	0	0	0	0
0	0	0	0	0	0	0	-1.3859	1.3859	-3.15833	5.49335	0	0	0	0	0	0	0	0	0
0	0	0	0	0	0	0	-1.3859	1.3859	-3.15833	5.49335	0	0	0	0	0	0	0	0	0
0	0	0	0	0	0	0	-1.3859	1.3859	-3.15833	5.49335	0	0	0	0	0	0	0	0	0
0	0	0	0	0	0	0	-1.3859	1.3859	-3.15833	5.49335	0	0	0	0	0	0	0	0	0
2	1.41421	0.585786	1.70711	2.91421	0.585786	1.70711	-1.3859	1.3859	-3.15833	5.49335	0	2	0	0	0	0	0	0	0
0	0	0	0	0	0	0	-1.3859	1.3859	-3.15833	5.49335	0	0	0	0	0	0	0	0	0
0	0	0	0	0	0	0	-1.3859	1.3859	-3.15833	5.49335	0	0	0	0	0	0	0	0	0
0	0	0	0	0	0	0	-1.3859	1.3859	-3.15833	5.49335	0	0	0	0	0	0	0	0	0
0	0	0	0	0	0	0	-1.3859	1.3859	-3.15833	5.49335	0	0	0	0	0	0	0	0	0
2	1.41421	0.585786	1.70711	2.91421	0.585786	1.70711	-1.3859	1.3859	-3.15833	5.49335	0	2	0	0	0	0	0	0	0
0	0	0	0	0	0	0	-1.3859	1.3859	-3.15833	5.49335	0	0	0	0	0	0	0	0	0
0	0	0	0	0	0	0	-1.3859	1.3859	-3.15833	5.49335	0	0	0	0	0	0	0	0	0
0	0	0	0	0	0	0	-1.3859	1.3859	-3.15833	5.49335	0	0	0	0	0	0	0	0	0
0	0	0	0	0	0	0	-1.3859	1.3859	-3.15833	5.49335	0	0	0	0	0	0	0	0	0
0	0	0	0	0	0	0	-1.3859	1.3859	-3.15833	5.49335	0	0	0	0	0	0	0	0	0
0	0	0	0	0	0	0	-1.3859	1.3859	-3.15833	5.49335	0	0	0	0	0	0	0	0	0
0	0	0	0	0	0	0	-1.3859	1.3859	-3.15833	5.49335	0	0	0	0	0	0	0	0	0
0	0	0	0	0	0	0	-1.3859	1.3859	-3.15833	5.49335	0	0	0	0	0	0	0	0	0
0	0	0	0	0	0	0	-1.3859	1.3859	-3.15833	5.49335	0	0	0	0	0	0	0	0	0
0	0	0	0	0	0	0	-1.3859	1.3859	-3.15833	5.49335	0	0	0	0	0	0	0	0	0
0	0	0	0	0	0	0	-1.3859	1.3859	-3.15833	5.49335	0	0	0	0	0	0	0	0	0
1.41421	2.23607	-0.821854	1.82514	3.33114	-0.821854	1.82514	-1.3859	1.3859	-3.15833	5.49335	0	-3	0	0	0	0	0	0	0
1.73205	1.41421	0.317837	1.57313	2.47474	0.317837	1.57313	-1.3859	1.3859	-3.15833	5.49335	0	1	0	0	0	0	0	0	0
0	0	0	0	0	0	0	-1.3859	1.3859	-3.15833	5.49335	0	0	0	0	0	0	0	0	0
0	0	0	0	0	0	0	-1.3859	1.3859	-3.15833	5.49335	0	0	0	0	0	0	0	0	0
0	0	0	0	0	0	0	-1.3859	1.3859	-3.15833	5.49335	0	0	0	0	0	0	0	0	0
0	0	0	0	0	0	0	-1.3859	1.3859	-3.15833	5.49335	0	0	0	0	0	0	0	0	0
0	0	0	0	0	0	0	-1.3859	1.3859	-3.15833	5.49335	0	0	0	0	0	0	0	0	0
0	0	0	0	0	0	0	-1.3859	1.3859	-3.15833	5.49335	0	0	0	0	0	0	0	0	0
0	0	0	0	0	0	0	-1.3859	1.3859	-3.15833	5.49335	0	0	0	0	0	0	0	0	0
1.73205	3.16228	-1.43023	2.44716	5.98861	-1.43023	2.44716	-1.3859	1.3859	-3.15833	5.49335	0	-7	0	0	0	0	0	0	0
1.73205	1.41421	0.317837	1.57313	2.47474	0.317837	1.57313	-1.3859	1.3859	-3.15833	5.49335	0	1	0	0	0	0	0	0	0
2	0	2	1	1	2	1	-1.3859	1.3859	-3.15833	5.49335	0	4	0	0	0	0	0	0	0
2	2.23607	-0.236068	2.11803	4.48607	-0.236068	2.11803	-1.3859	1.3859	-3.15833	5.49335	0	-1	0	0	0	0	0	0	0
1.41421	1.41421	0	1.41421	2	0	1.41421	-1.3859	1.3859	-3.15833	5.49335	0	0	0	0	0	0	0	0	0
1.73205	2	-0.267949	1.86603	3.48205	-0.267949	1.86603	-1.3859	1.3859	-3.15833	5.49335	0	-1	0	0	0	0	0	0	0
1.41421	1.73205	-0.317837	1.57313	2.47474	-0.317837	1.57313	-1.3859	1.3859	-3.15833	5.49335	0	-1	0	0	0	0	0	0	0
0	0	0	0	0	0	0	-1.3859	1.3859	-3.15833	5.49335	0	0	0	0	0	0	0	0	0
0	0	0	0	0	0	0	-1.3859	1.3859	-3.15833	5.49335	0	0	0	0	0	0	0	0	0
0	0	0	0	0	0	0	-1.3859	1.3859	-3.15833	5.49335	0	0	0	0	0	0	0	0	0
3	4.24264	-1.24264	3.62132	13.114	-1.24264	3.62132	-1.3859	1.3859	-3.15833	5.49335	0	-9	0	0	0	0	0	0	0
0	0	0	0	0	0	0	-1.3859	1.3859	-3.15833	5.49335	0	0	0	0	0	0	0	0	0
0	0	0	0	0	0	0	-1.3859	1.3859	-3.15833	5.49335	0	0	0	0	0	0	0	0	0
0	0	0	0	0	0	0	-1.3859	1.3859	-3.15833	5.49335	0	0	0	0	0	0	0	0	0
10.6771	8.18535	2.49173	9.43122	88.9478	2.49173	9.43122	-1.3859	1.3859	-3.15833	5.49335	0	47	0	0	0	0	0	0	0
1.41421	1.41421	0	1.41421	2	0	1.41421	-1.3859	1.3859	-3.15833	5.49335	0	0	0	0	0	0	0	0	0
0	0	0	0	0	0	0	-1.3859	1.3859	-3.15833	5.49335	0	0	0	0	0	0	0	0	0
0	0	0	0	0	0	0	-1.3859	1.3859	-3.15833	5.49335	0	0	0	0	0	0	0	0	0
0	0	0	0	0	0	0	-1.3859	1.3859	-3.15833	5.49335	0	0	0	0	0	0	0	0	0
0	2.23607	-2.23607	1.11803	1.25	-2.23607	1.11803	-1.3859	1.3859	-3.15833	5.49335	0	-5	0	0	0	0	0	0	0
0	0	0	0	0	0	0	-1.3859	1.3859	-3.15833	5.49335	0	0	0	0	0	0	0	0	0
0	0	0	0	0	0	0	-1.3859	1.3859	-3.15833	5.49335	0	0	0	0	0	0	0	0	0
0	0	0	0	0	0	0	-1.3859	1.3859	-3.15833	5.49335	0	0	0	0	0	0	0	0	0
0	0	0	0	0	0	0	-1.3859	1.3859	-3.15833	5.49335	0	0	0	0	0	0	0	0	0
0	0	0	0	0	0	0	-1.3859	1.3859	-3.15833	5.49335	0	0	0	0	0	0	0	0	0
0	0	0	0	0	0	0	-1.3859	1.3859	-3.15833	5.49335	0	0	0	0	0	0	0	0	0
0	0	0	0	0	0	0	-1.3859	1.3859	-3.15833	5.49335	0	0	0	0	0	0	0	0	0
0	0	0	0	0	0	0	-1.3859	1.3859	-3.15833	5.49335	0	0	0	0	0	0	0	0	0
0	0	0	0	0	0	0	-1.3859	1.3859	-3.15833	5.49335	0	0	0	0	0	0	0	0	0
0	0	0	0	0	0	0	-1.3859	1.3859	-3.15833	5.49335	0	0	0	0	0	0	0	0	0
0	0	0	0	0	0	0	-1.3859	1.3859	-3.15833	5.49335	0	0	0	0	0	0	0	0	0
0	0	0	0	0	0	0	-1.3859	1.3859	-3.15833	5.49335	0	0	0	0	0	0	0	0	0
0	0	0	0	0	0	0	-1.3859	1.3859	-3.15833	5.49335	0	0	0	0	0	0	0	0	0
0	0	0	0	0	0	0	-1.3859	1.3859	-3.15833	5.49335	0	0	0	0	0	0	0	0	0
1.73205	1.73205	0	1.73205	3	0	1.73205	-1.3859	1.3859	-3.15833	5.49335	0	0	0	0	0	0	0	0	0
0	0	0	0	0	0	0	-1.3859	1.3859	-3.15833	5.49335	0	0	0	0	0	0	0	0	0
0	0	0	0	0	0	0	-1.3859	1.3859	-3.15833	5.49335	0	0	0	0	0	0	0	0	0
0	0	0	0	0	0	0	-1.3859	1.3859	-3.15833	5.49335	0	0	0	0	0	0	0	0	0
0	0	0	0	0	0	0	-1.3859	1.3859	-3.15833	5.49335	0	0	0	0	0	0	0	0	0
0	0	0	0	0	0	0	-1.3859	1.3859	-3.15833	5.49335	0	0	0	0	0	0	0	0	0
0	0	0	0	0	0	0	-1.3859	1.3859	-3.15833	5.49335	0	0	0	0	0	0	0	0	0
0	0	0	0	0	0	0	-1.3859	1.3859	-3.15833	5.49335	0	0	0	0	0	0	0	0	0
0	0	0	0	0	0	0	-1.3859	1.3859	-3.15833	5.49335	0	0	0	0	0	0	0	0	0
0	0	0	0	0	0	0	-1.3859	1.3859	-3.15833	5.49335	0	0	0	0	0	0	0	0	0
0	0	0	0	0	0	0	-1.3859	1.3859	-3.15833	5.49335	0	0	0	0	0	0	0	0	0
1.73205	1	0.732051	1.36603	1.86603	0.732051	1.36603	-1.3859	1.3859	-3.15833	5.49335	0	2	0	0	0	0	0	0	0
0	0	0	0	0	0	0	-1.3859	1.3859	-3.15833	5.49335	0	0	0	0	0	0	0	0	0
0	0	0	0	0	0	0	-1.3859	1.3859	-3.15833	5.49335	0	0	0	0	0	0	0	0	0
0	0	0	0	0	0	0	-1.3859	1.3859	-3.15833	5.49335	0	0	0	0	0	0	0	0	0
0	0	0	0	0	0	0	-1.3859	1.3859	-3.15833	5.49335	0	0	0	0	0	0	0	0	0
0	0	0	0	0	0	0	-1.3859	1.3859	-3.15833	5.49335	0	0	0	0	0	0	0	0	0
0	0	0	0	0	0	0	-1.3859	1.3859	-3.15833	5.49335	0	0	0	0	0	0	0	0	0
0	0	0	0	0	0	0	-1.3859	1.3859	-3.15833	5.49335	0	0	0	0	0	0	0	0	0
0	0	0	0	0	0	0	-1.3859	1.3859	-3.15833	5.49335	0	0	0	0	0	0	0	0	0
0	0	0	0	0	0	0	-1.3859	1.3859	-3.15833	5.49335	0	0	0	0	0	0	0	0	0
0	0	0	0	0	0	0	-1.3859	1.3859	-3.15833	5.49335	0	0	0	0	0	0	0	0	0
0	0	0	0	0	0	0	-1.3859	1.3859	-3.15833	5.49335	0	0	0	0	0	0	0	0	0
0	0	0	0	0	0	0	-1.3859	1.3859	-3.15833	5.49335	0	0	0	0	0	0	0	0	0
2	2	0	2	4	0	2	-1.3859	1.3859	-3.15833	5.49335	0	0	0	0	0	0	0	0	0
0	0	0	0	0	0	0	-1.3859	1.3859	-3.15833	5.49335	0	0	0	0	0	0	0	0	0
0	0	0	0	0	0	0	-1.3859	1.3859	-3.15833	5.49335	0	0	0	0	0	0	0	0	0
0	0	0	0	0	0	0	-1.3859	1.3859	-3.15833	5.49335	0	0	0	0	0	0	0	0	0
0	0	0	0	0	0	0	-1.3859	1.3859	-3.15833	5.49335	0	0	0	0	0	0	0	0	0
1	0	1	0.5	0.25	1	0.5	-1.3859	1.3859	-3.15833	5.49335	0	1	0	0	0	0	0	0	0
1.41421	1.41421	0	1.41421	2	0	1.41421	-1.3859	1.3859	-3.15833	5.49335	0	0	0	0	0	0	0	0	0
1.73205	2.44949	-0.717439	2.09077	4.37132	-0.717439	2.09077	-1.3859	1.3859	-3.15833	5.49335	0	-3	0	0	0	0	0	0	0
0	0	0	0	0	0	0	-1.3859	1.3859	-3.15833	5.49335	0	0	0	0	0	0	0	0	0
0	0	0	0	0	0	0	-1.3859	1.3859	-3.15833	5.49335	0	0	0	0	0	0	0	0	0
0	0	0	0	0	0	0	-1.3859	1.3859	-3.15833	5.49335	0	0	0	0	0	0	0	0	0
0	0	0	0	0	0	0	-1.3859	1.3859	-3.15833	5.49335	0	0	0	0	0	0	0	0	0
0	4.89898	-4.89898	2.44949	6	-4.89898	2.44949	-1.3859	1.3859	-3.15833	5.49335	0	-24	0	0	0	0	0	0	0
0	0	0	0	0	0	0	-1.3859	1.3859	-3.15833	5.49335	0	0	0	0	0	0	0	0	0
0	0	0	0	0	0	0	-1.3859	1.3859	-3.15833	5.49335	0	0	0	0	0	0	0	0	0
3.31662	2	1.31662	2.65831	7.06662	1.31662	2.65831	-1.3859	1.3859	-3.15833	5.49335	0	7	0	0	0	0	0	0	0
1.41421	0	1.41421	0.707107	0.5	1.41421	0.707107	-1.3859	1.3859	-3.15833	5.49335	0	2	0	0	0	0	0	0	0
2	0	2	1	1	2	1	-1.3859	1.3859	-3.15833	5.49335	0	4	0	0	0	0	0	0	0
2	2.23607	-0.236068	2.11803	4.48607	-0.236068	2.11803	-1.3859	1.3859	-3.15833	5.49335	0	-1	0	0	0	0	0	0	0
0	0	0	0	0	0	0	-1.3859	1.3859	-3.15833	5.49335	0	0	0	0	0	0	0	0	0
0	0	0	0	0	0	0	-1.3859	1.3859	-3.15833	5.49335	0	0	0	0	0	0	0	0	0
0	0	0	0	0	0	0	-1.3859	1.3859	-3.15833	5.49335	0	0	0	0	0	0	0	0	0
0	0	0	0	0	0	0	-1.3859	1.3859	-3.15833	5.49335	0	0	0	0	0	0	0	0	0
0	0	0	0	0	0	0	-1.3859	1.3859	-3.15833	5.49335	0	0	0	0	0	0	0	0	0
0	0	0	0	0	0	0	-1.3859	1.3859	-3.15833	5.49335	0	0	0	0	0	0	0	0	0
0	0	0	0	0	0	0	-1.3859	1.3859	-3.15833	5.49335	0	0	0	0	0	0	0	0	0
1.41421	1.41421	0	1.41421	2	0	1.41421	-1.3859	1.3859	-3.15833	5.49335	0	0	0	0	0	0	0	0	0
0	0	0	0	0	0	0	-1.3859	1.3859	-3.15833	5.49335	0	0	0	0	0	0	0	0	0
0	0	0	0	0	0	0	-1.3859	1.3859	-3.15833	5.49335	0	0	0	0	0	0	0	0	0
0	0	0	0	0	0	0	-1.3859	1.3859	-3.15833	5.49335	0	0	0	0	0	0	0	0	0
2	3.87298	-1.87298	2.93649	8.62298	-1.87298	2.93649	-1.3859	1.3859	-3.15833	5.49335	0	-11	0	0	0	0	0	0	0
2	1.41421	0.585786	1.70711	2.91421	0.585786	1.70711	-1.3859	1.3859	-3.15833	5.49335	0	2	0	0	0	0	0	0	0
1.73205	2	-0.267949	1.86603	3.48205	-0.267949	1.86603	-1.3859	1.3859	-3.15833	5.49335	0	-1	0	0	0	0	0	0	0
0	0	0	0	0	0	0	-1.3859	1.3859	-3.15833	5.49335	0	0	0	0	0	0	0	0	0
0	0	0	0	0	0	0	-1.3859	1.3859	-3.15833	5.49335	0	0	0	0	0	0	0	0	0
0	0	0	0	0	0	0	-1.3859	1.3859	-3.15833	5.49335	0	0	0	0	0	0	0	0	0
2.44949	2.23607	0.213422	2.34278	5.48861	0.213422	2.34278	-1.3859	1.3859	-3.15833	5.49335	0	1	0	0	0	0	0	0	0
0	0	0	0	0	0	0	-1.3859	1.3859	-3.15833	5.49335	0	0	0	0	0	0	0	0	0
0	0	0	0	0	0	0	-1.3859	1.3859	-3.15833	5.49335	0	0	0	0	0	0	0	0	0
0	0	0	0	0	0	0	-1.3859	1.3859	-3.15833	5.49335	0	0	0	0	0	0	0	0	0
0	0	0	0	0	0	0	-1.3859	1.3859	-3.15833	5.49335	0	0	0	0	0	0	0	0	0
0	0	0	0	0	0	0	-1.3859	1.3859	-3.15833	5.49335	0	0	0	0	0	0	0	0	0
0	0	0	0	0	0	0	-1.3859	1.3859	-3.15833	5.49335	0	0	0	0	0	0	0	0	0
0	0	0	0	0	0	0	-1.3859	1.3859	-3.15833	5.49335	0	0	0	0	0	0	0	0	0
0	0	0	0	0	0	0	-1.3859	1.3859	-3.15833	5.49335	0	0	0	0	0	0	0	0	0
1.73205	0	1.73205	0.866025	0.75	1.73205	0.866025	-1.3859	1.3859	-3.15833	5.49335	0	3	0	0	0	0	0	0	0
0	0	0	0	0	0	0	-1.3859	1.3859	-3.15833	5.49335	0	0	0	0	0	0	0	0	0
0	0	0	0	0	0	0	-1.3859	1.3859	-3.15833	5.49335	0	0	0	0	0	0	0	0	0
0	0	0	0	0	0	0	-1.3859	1.3859	-3.15833	5.49335	0	0	0	0	0	0	0	0	0
13.7477	3	10.7477	8.37386	70.1216	10.7477	8.37386	-1.3859	1.3859	-3.15833	5.49335	0	180	0	0	0	0	0	0	0
2	1.41421	0.585786	1.70711	2.91421	0.585786	1.70711	-1.3859	1.3859	-3.15833	5.49335	0	2	0	0	0	0	0	0	0
2	0	2	1	1	2	1	-1.3859	1.3859	-3.15833	5.49335	0	4	0	0	0	0	0	0	0
1.73205	3.31662	-1.58457	2.52434	6.37228	-1.58457	2.52434	-1.3859	1.3859	-3.15833	5.49335	0	-8	0	0	0	0	0	0	0
1.73205	0	1.73205	0.866025	0.75	1.73205	0.866025	-1.3859	1.3859	-3.15833	5.49335	0	3	0	0	0	0	0	0	0
2	0	2	1	1	2	1	-1.3859	1.3859	-3.15833	5.49335	0	4	0	0	0	0	0	0	0
0	0	0	0	0	0	0	-1.3859	1.3859	-3.15833	5.49335	0	0	0	0	0	0	0	0	0
0	0	0	0	0	0	0	-1.3859	1.3859	-3.15833	5.49335	0	0	0	0	0	0	0	0	0
0	0	0	0	0	0	0	-1.3859	1.3859	-3.15833	5.49335	0	0	0	0	0	0	0	0	0
0	0	0	0	0	0	0	-1.3859	1.3859	-3.15833	5.49335	0	0	0	0	0	0	0	0	0
2	0	2	1	1	2	1	-1.3859	1.3859	-3.15833	5.49335	0	4	0	0	0	0	0	0	0
2	1.41421	0.585786	1.70711	2.91421	0.585786	1.70711	-1.3859	1.3859	-3.15833	5.49335	0	2	0	0	0	0	0	0	0
1.73205	3.4641	-1.73205	2.59808	6.75	-1.73205	2.59808	-1.3859	1.3859	-3.15833	5.49335	0	-9	0	0	0	0	0	0	0
2	1.73205	0.267949	1.86603	3.48205	0.267949	1.86603	-1.3859	1.3859	-3.15833	5.49335	0	1	0	0	0	0	0	0	0
1.41421	0	1.41421	0.707107	0.5	1.41421	0.707107	-1.3859	1.3859	-3.15833	5.49335	0	2	0	0	0	0	0	0	0
0	0	0	0	0	0	0	-1.3859	1.3859	-3.15833	5.49335	0	0	0	0	0	0	0	0	0
0	0	0	0	0	0	0	-1.3859	1.3859	-3.15833	5.49335	0	0	0	0	0	0	0	0	0
0	0	0	0	0	0	0	-1.3859	1.3859	-3.15833	5.49335	0	0	0	0	0	0	0	0	0
0	0	0	0	0	0	0	-1.3859	1.3859	-3.15833	5.49335	0	0	0	0	0	0	0	0	0
0	0	0	0	0	0	0	-1.3859	1.3859	-3.15833	5.49335	0	0	0	0	0	0	0	0	0
0	0	0	0	0	0	0	-1.3859	1.3859	-3.15833	5.49335	0	0	0	0	0	0	0	0	0
0	0	0	0	0	0	0	-1.3859	1.3859	-3.15833	5.49335	0	0	0	0	0	0	0	0	0
1.41421	3	-1.58579	2.20711	4.87132	-1.58579	2.20711	-1.3859	1.3859	-3.15833	5.49335	0	-7	0	0	0	0	0	0	0
0	0	0	0	0	0	0	-1.3859	1.3859	-3.15833	5.49335	0	0	0	0	0	0	0	0	0
0	0	0	0	0	0	0	-1.3859	1.3859	-3.15833	5.49335	0	0	0	0	0	0	0	0	0
0	0	0	0	0	0	0	-1.3859	1.3859	-3.15833	5.49335	0	0	0	0	0	0	0	0	0
20.4206	7.81025	12.6103	14.1154	199.245	12.6103	14.1154	-1.3859	1.3859	-3.15833	5.49335	0	356	0	0	0	0	0	0	0
2	1.41421	0.585786	1.70711	2.91421	0.585786	1.70711	-1.3859	1.3859	-3.15833	5.49335	0	2	0	0	0	0	0	0	0
0	0	0	0	0	0	0	-1.3859	1.3859	-3.15833	5.49335	0	0	0	0	0	0	0	0	0
0	0	0	0	0	0	0	-1.3859	1.3859	-3.15833	5.49335	0	0	0	0	0	0	0	0	0
0	0	0	0	0	0	0	-1.3859	1.3859	-3.15833	5.49335	0	0	0	0	0	0	0	0	0
8.7178	9	-0.282202	8.8589	78.4801	-0.282202	8.8589	-1.3859	1.3859	-3.15833	5.49335	0	-5	0	0	0	0	0	0	0
0	0	0	0	0	0	0	-1.3859	1.3859	-3.15833	5.49335	0	0	0	0	0	0	0	0	0
0	0	0	0	0	0	0	-1.3859	1.3859	-3.15833	5.49335	0	0	0	0	0	0	0	0	0
0	0	0	0	0	0	0	-1.3859	1.3859	-3.15833	5.49335	0	0	0	0	0	0	0	0	0
4	7.4162	-3.4162	5.7081	32.5824	-3.4162	5.7081	-1.3859	1.3859	-3.15833	5.49335	0	-39	0	0	0	0	0	0	0
0	0	0	0	0	0	0	-1.3859	1.3859	-3.15833	5.49335	0	0	0	0	0	0	0	0	0
0	0	0	0	0	0	0	-1.3859	1.3859	-3.15833	5.49335	0	0	0	0	0	0	0	0	0
0	0	0	0	0	0	0	-1.3859	1.3859	-3.15833	5.49335	0	0	0	0	0	0	0	0	0
14.2478	11.9164	2.33143	13.0821	171.141	2.33143	13.0821	-1.3859	1.3859	-3.15833	5.49335	0	61	0	0	0	0	0	0	0
25.3377	86.6025	-61.2648	55.9701	3132.66	-61.2648	55.9701	-1.3859	1.3859	-3.15833	5.49335	0	-6858	0	0	0	0	0	0	0
48.8057	28.4956	20.3101	38.6507	1493.87	20.3101	38.6507	-1.3859	1.3859	-3.15833	5.49335	0	1570	0	0	0	0	0	0	0
0	0	0	0	0	0	0	-1.3859	1.3859	-3.15833	5.49335	0	0	0	0	0	0	0	0	0
0	0	0	0	0	0	0	-1.3859	1.3859	-3.15833	5.49335	0	0	0	0	0	0	0	0	0
0	0	0	0	0	0	0	-1.3859	1.3859	-3.15833	5.49335	0	0	0	0	0	0	0	0	0
1.41421	1.41421	0	1.41421	2	0	1.41421	-1.3859	1.3859	-3.15833	5.49335	0	0	0	0	0	0	0	0	0
0	0	0	0	0	0	0	-1.3859	1.3859	-3.15833	5.49335	0	0	0	0	0	0	0	0	0
0	0	0	0	0	0	0	-1.3859	1.3859	-3.15833	5.49335	0	0	0	0	0	0	0	0	0
0	0	0	0	0	0	0	-1.3859	1.3859	-3.15833	5.49335	0	0	0	0	0	0	0	0	0
0	0	0	0	0	0	0	-1.3859	1.3859	-3.15833	5.49335	0	0	0	0	0	0	0	0	0
0	0	0	0	0	0	0	-1.3859	1.3859	-3.15833	5.49335	0	0	0	0	0	0	0	0	0
1.73205	1.41421	0.317837	1.57313	2.47474	0.317837	1.57313	-1.3859	1.3859	-3.15833	5.49335	0	1	0	0	0	0	0	0	0
0	0	0	0	0	0	0	-1.3859	1.3859	-3.15833	5.49335	0	0	0	0	0	0	0	0	0
0	0	0	0	0	0	0	-1.3859	1.3859	-3.15833	5.49335	0	0	0	0	0	0	0	0	0
0	0	0	0	0	0	0	-1.3859	1.3859	-3.15833	5.49335	0	0	0	0	0	0	0	0	0
0	0	0	0	0	0	0	-1.3859	1.3859	-3.15833	5.49335	0	0	0	0	0	0	0	0	0
1.73205	2.23607	-0.504017	1.98406	3.93649	-0.504017	1.98406	-1.3859	1.3859	-3.15833	5.49335	0	-2	0	0	0	0	0	0	0
2	0	2	1	1	2	1	-1.3859	1.3859	-3.15833	5.49335	0	4	0	0	0	0	0	0	0
0	0	0	0	0	0	0	-1.3859	1.3859	-3.15833	5.49335	0	0	0	0	0	0	0	0	0
0	0	0	0	0	0	0	-1.3859	1.3859	-3.15833	5.49335	0	0	0	0	0	0	0	0	0
0	0	0	0	0	0	0	-1.3859	1.3859	-3.15833	5.49335	0	0	0	0	0	0	0	0	0
0	0	0	0	0	0	0	-1.3859	1.3859	-3.15833	5.49335	0	0	0	0	0	0	0	0	0
0	0	0	0	0	0	0	-1.3859	1.3859	-3.15833	5.49335	0	0	0	0	0	0	0	0	0
0	0	0	0	0	0	0	-1.3859	1.3859	-3.15833	5.49335	0	0	0	0	0	0	0	0	0
0	0	0	0	0	0	0	-1.3859	1.3859	-3.15833	5.49335	0	0	0	0	0	0	0	0	0
0	5.65685	-5.65685	2.82843	8	-5.65685	2.82843	-1.3859	1.3859	-3.15833	5.49335	0	-32	0	0	0	0	0	0	0
19.8997	14.6969	5.20281	17.2983	299.233	5.20281	17.2983	-1.3859	1.3859	-3.15833	5.49335	0	180	0	0	0	0	0	0	0
45.5851	36.6606	8.92448	41.1228	1691.09	8.92448	41.1228	-1.3859	1.3859	-3.15833	5.49335	0	734	0	0	0	0	0	0	0
27.3679	17.4929	9.87501	22.4304	503.121	9.87501	22.4304	-1.3859	1.3859	-3.15833	5.49335	0	443	0	0	0	0	0	0	0
1.41421	1.41421	0	1.41421	2	0	1.41421	-1.3859	1.3859	-3.15833	5.49335	0	0	0	0	0	0	0	0	0
0	0	0	0	0	0	0	-1.3859	1.3859	-3.15833	5.49335	0	0	0	0	0	0	0	0	0
0	0	0	0	0	0	0	-1.3859	1.3859	-3.15833	5.49335	0	0	0	0	0	0	0	0	0
0	0	0	0	0	0	0	-1.3859	1.3859	-3.15833	5.49335	0	0	0	0	0	0	0	0	0
0	0	0	0	0	0	0	-1.3859	1.3859	-3.15833	5.49335	0	0	0	0	0	0	0	0	0
1.41421	2	-0.585786	1.70711	2.91421	-0.585786	1.70711	-1.3859	1.3859	-3.15833	5.49335	0	-2	0	0	0	0	0	0	0
0	0	0	0	0	0	0	-1.3859	1.3859	-3.15833	5.49335	0	0	0	0	0	0	0	0	0
0	0	0	0	0	0	0	-1.3859	1.3859	-3.15833	5.49335	0	0	0	0	0	0	0	0	0
0	0	0	0	0	0	0	-1.3859	1.3859	-3.15833	5.49335	0	0	0	0	0	0	0	0	0
0	0	0	0	0	0	0	-1.3859	1.3859	-3.15833	5.49335	0	0	0	0	0	0	0	0	0
0	0	0	0	0	0	0	-1.3859	1.3859	-3.15833	5.49335	0	0	0	0	0	0	0	0	0
0	0	0	0	0	0	0	-1.3859	1.3859	-3.15833	5.49335	0	0	0	0	0	0	0	0	0
0	0	0	0	0	0	0	-1.3859	1.3859	-3.15833	5.49335	0	0	0	0	0	0	0	0	0
0	0	0	0	0	0	0	-1.3859	1.3859	-3.15833	5.49335	0	0	0	0	0	0	0	0	0
0	0	0	0	0	0	0	-1.3859	1.3859	-3.15833	5.49335	0	0	0	0	0	0	0	0	0
0	0	0	0	0	0	0	-1.3859	1.3859	-3.15833	5.49335	0	0	0	0	0	0	0	0	0
0	0	0	0	0	0	0	-1.3859	1.3859	-3.15833	5.49335	0	0	0	0	0	0	0	0	0
0	0	0	0	0	0	0	-1.3859	1.3859	-3.15833	5.49335	0	0	0	0	0	0	0	0	0
0	0	0	0	0	0	0	-1.3859	1.3859	-3.15833	5.49335	0	0	0	0	0	0	0	0	0
0	26.8887	-26.8887	13.4443	180.75	-26.8887	13.4443	-1.3859	1.3859	-3.15833	5.49335	0	-723	0	0	0	0	0	0	0
37.2827	12.9615	24.3212	25.1221	631.12	24.3212	25.1221	-1.3859	1.3859	-3.15833	5.49335	0	1222	0	0	0	0	0	0	0
2	2.64575	-0.645751	2.32288	5.39575	-0.645751	2.32288	-1.3859	1.3859	-3.15833	5.49335	0	-3	0	0	0	0	0	0	0
0	0	0	0	0	0	0	-1.3859	1.3859	-3.15833	5.49335	0	0	0	0	0	0	0	0	0
0	0	0	0	0	0	0	-1.3859	1.3859	-3.15833	5.49335	0	0	0	0	0	0	0	0	0
0	0	0	0	0	0	0	-1.3859	1.3859	-3.15833	5.49335	0	0	0	0	0	0	0	0	0
0	0	0	0	0	0	0	-1.3859	1.3859	-3.15833	5.49335	0	0	0	0	0	0	0	0	0
2	1.73205	0.267949	1.86603	3.48205	0.267949	1.86603	-1.3859	1.3859	-3.15833	5.49335	0	1	0	0	0	0	0	0	0
1	2	-1	1.5	2.25	-1	1.5	-1.3859	1.3859	-3.15833	5.49335	0	-3	0	0	0	0	0	0	0
1.41421	2.44949	-1.03528	1.93185	3.73205	-1.03528	1.93185	-1.3859	1.3859	-3.15833	5.49335	0	-4	0	0	0	0	0	0	0
0	0	0	0	0	0	0	-1.3859	1.3859	-3.15833	5.49335	0	0	0	0	0	0	0	0	0
0	0	0	0	0	0	0	-1.3859	1.3859	-3.15833	5.49335	0	0	0	0	0	0	0	0	0
0	0	0	0	0	0	0	-1.3859	1.3859	-3.15833	5.49335	0	0	0	0	0	0	0	0	0
0	0	0	0	0	0	0	-1.3859	1.3859	-3.15833	5.49335	0	0	0	0	0	0	0	0	0
0	0	0	0	0	0	0	-1.3859	1.3859	-3.15833	5.49335	0	0	0	0	0	0	0	0	0
0	0	0	0	0	0	0	-1.3859	1.3859	-3.15833	5.49335	0	0	0	0	0	0	0	0	0
0	0	0	0	0	0	0	-1.3859	1.3859	-3.15833	5.49335	0	0	0	0	0	0	0	0	0
0	0	0	0	0	0	0	-1.3859	1.3859	-3.15833	5.49335	0	0	0	0	0	0	0	0	0
0	0	0	0	0	0	0	-1.3859	1.3859	-3.15833	5.49335	0	0	0	0	0	0	0	0	0
0	0	0	0	0	0	0	-1.3859	1.3859	-3.15833	5.49335	0	0	0	0	0	0	0	0	0
0	0	0	0	0	0	0	-1.3859	1.3859	-3.15833	5.49335	0	0	0	0	0	0	0	0	0
0	0	0	0	0	0	0	-1.3859	1.3859	-3.15833	5.49335	0	0	0	0	0	0	0	0	0
0	0	0	0	0	0	0	-1.3859	1.3859	-3.15833	5.49335	0	0	0	0	0	0	0	0	0
0	0	0	0	0	0	0	-1.3859	1.3859	-3.15833	5.49335	0	0	0	0	0	0	0	0	0
0	0	0	0	0	0	0	-1.3859	1.3859	-3.15833	5.49335	0	0	0	0	0	0	0	0	0
0	0	0	0	0	0	0	-1.3859	1.3859	-3.15833	5.49335	0	0	0	0	0	0	0	0	0
0	0	0	0	0	0	0	-1.3859	1.3859	-3.15833	5.49335	0	0	0	0	0	0	0	0	0
0	0	0	0	0	0	0	-1.3859	1.3859	-3.15833	5.49335	0	0	0	0	0	0	0	0	0
0	0	0	0	0	0	0	-1.3859	1.3859	-3.15833	5.49335	0	0	0	0	0	0	0	0	0
0	0	0	0	0	0	0	-1.3859	1.3859	-3.15833	5.49335	0	0	0	0	0	0	0	0	0
2	3.4641	-1.4641	2.73205	7.4641	-1.4641	2.73205	-1.3859	1.3859	-3.15833	5.49335	0	-8	0	0	0	0	0	0	0
1.73205	2.44949	-0.717439	2.09077	4.37132	-0.717439	2.09077	-1.3859	1.3859	-3.15833	5.49335	0	-3	0	0	0	0	0	0	0
2	3.74166	-1.74166	2.87083	8.24166	-1.74166	2.87083	-1.3859	1.3859	-3.15833	5.49335	0	-10	0	0	0	0	0	0	0
1.41421	0	1.41421	0.707107	0.5	1.41421	0.707107	-1.3859	1.3859	-3.15833	5.49335	0	2	0	0	0	0	0	0	0
1.41421	4.12311	-2.70889	2.76866	7.66548	-2.70889	2.76866	-1.3859	1.3859	-3.15833	5.49335	0	-15	0	0	0	0	0	0	0
1.41421	0	1.41421	0.707107	0.5	1.41421	0.707107	-1.3859	1.3859	-3.15833	5.49335	0	2	0	0	0	0	0	0	0
1	0	1	0.5	0.25	1	0.5	-1.3859	1.3859	-3.15833	5.49335	0	1	0	0	0	0	0	0	0
1.41421	3.87298	-2.45877	2.6436	6.98861	-2.45877	2.6436	-1.3859	1.3859	-3.15833	5.49335	0	-13	0	0	0	0	0	0	0
0	0	0	0	0	0	0	-1.3859	1.3859	-3.15833	5.49335	0	0	0	0	0	0	0	0	0
0	0	0	0	0	0	0	-1.3859	1.3859	-3.15833	5.49335	0	0	0	0	0	0	0	0	0
0	0	0	0	0	0	0	-1.3859	1.3859	-3.15833	5.49335	0	0	0	0	0	0	0	0	0
1.73205	2.23607	-0.504017	1.98406	3.93649	-0.504017	1.98406	-1.3859	1.3859	-3.15833	5.49335	0	-2	0	0	0	0	0	0	0
1.41421	0	1.41421	0.707107	0.5	1.41421	0.707107	-1.3859	1.3859	-3.15833	5.49335	0	2	0	0	0	0	0	0	0
1.41421	0	1.41421	0.707107	0.5	1.41421	0.707107	-1.3859	1.3859	-3.15833	5.49335	0	2	0	0	0	0	0	0	0
1.41421	3.4641	-2.04989	2.43916	5.94949	-2.04989	2.43916	-1.3859	1.3859	-3.15833	5.49335	0	-10	0	0	0	0	0	0	0
1	2.44949	-1.44949	1.72474	2.97474	-1.44949	1.72474	-1.3859	1.3859	-3.15833	5.49335	0	-5	0	0	0	0	0	0	0
2	2.23607	-0.236068	2.11803	4.48607	-0.236068	2.11803	-1.3859	1.3859	-3.15833	5.49335	0	-1	0	0	0	0	0	0	0
1.41421	0	1.41421	0.707107	0.5	1.41421	0.707107	-1.3859	1.3859	-3.15833	5.49335	0	2	0	0	0	0	0	0	0
0	0	0	0	0	0	0	-1.3859	1.3859	-3.15833	5.49335	0	0	0	0	0	0	0	0	0
0	0	0	0	0	0	0	-1.3859	1.3859	-3.15833	5.49335	0	0	0	0	0	0	0	0	0
0	0	0	0	0	0	0	-1.3859	1.3859	-3.15833	5.49335	0	0	0	0	0	0	0	0	0
0	0	0	0	0	0	0	-1.3859	1.3859	-3.15833	5.49335	0	0	0	0	0	0	0	0	0
0	0	0	0	0	0	0	-1.3859	1.3859	-3.15833	5.49335	0	0	0	0	0	0	0	0	0
0	0	0	0	0	0	0	-1.3859	1.3859	-3.15833	5.49335	0	0	0	0	0	0	0	0	0
0	0	0	0	0	0	0	-1.3859	1.3859	-3.15833	5.49335	0	0	0	0	0	0	0	0	0
0	0	0	0	0	0	0	-1.3859	1.3859	-3.15833	5.49335	0	0	0	0	0	0	0	0	0
0	0	0	0	0	0	0	-1.3859	1.3859	-3.15833	5.49335	0	0	0	0	0	0	0	0	0
0	0	0	0	0	0	0	-1.3859	1.3859	-3.15833	5.49335	0	0	0	0	0	0	0	0	0
0	0	0	0	0	0	0	-1.3859	1.3859	-3.15833	5.49335	0	0	0	0	0	0	0	0	0
1.41421	0	1.41421	0.707107	0.5	1.41421	0.707107	-1.3859	1.3859	-3.15833	5.49335	0	2	0	0	0	0	0	0	0
1.73205	0	1.73205	0.866025	0.75	1.73205	0.866025	-1.3859	1.3859	-3.15833	5.49335	0	3	0	0	0	0	0	0	0
1.73205	1.73205	0	1.73205	3	0	1.73205	-1.3859	1.3859	-3.15833	5.49335	0	0	0	0	0	0	0	0	0
1.41421	0	1.41421	0.707107	0.5	1.41421	0.707107	-1.3859	1.3859	-3.15833	5.49335	0	2	0	0	0	0	0	0	0
0	0	0	0	0	0	0	-1.3859	1.3859	-3.15833	5.49335	0	0	0	0	0	0	0	0	0
0	0	0	0	0	0	0	-1.3859	1.3859	-3.15833	5.49335	0	0	0	0	0	0	0	0	0
0	0	0	0	0	0	0	-1.3859	1.3859	-3.15833	5.49335	0	0	0	0	0	0	0	0	0
0	0	0	0	0	0	0	-1.3859	1.3859	-3.15833	5.49335	0	0	0	0	0	0	0	0	0
1.41421	0	1.41421	0.707107	0.5	1.41421	0.707107	-1.3859	1.3859	-3.15833	5.49335	0	2	0	0	0	0	0	0	0
0	0	0	0	0	0	0	-1.3859	1.3859	-3.15833	5.49335	0	0	0	0	0	0	0	0	0
0	0	0	0	0	0	0	-1.3859	1.3859	-3.15833	5.49335	0	0	0	0	0	0	0	0	0
0	0	0	0	0	0	0	-1.3859	1.3859	-3.15833	5.49335	0	0	0	0	0	0	0	0	0
0	0	0	0	0	0	0	-1.3859	1.3859	-3.15833	5.49335	0	0	0	0	0	0	0	0	0
0	0	0	0	0	0	0	-1.3859	1.3859	-3.15833	5.49335	0	0	0	0	0	0	0	0	0
0	0	0	0	0	0	0	-1.3859	1.3859	-3.15833	5.49335	0	0	0	0	0	0	0	0	0
2	0	2	1	1	2	1	-1.3859	1.3859	-3.15833	5.49335	0	4	0	0	0	0	0	0	0
1.41421	0	1.41421	0.707107	0.5	1.41421	0.707107	-1.3859	1.3859	-3.15833	5.49335	0	2	0	0	0	0	0	0	0
1.41421	2.44949	-1.03528	1.93185	3.73205	-1.03528	1.93185	-1.3859	1.3859	-3.15833	5.49335	0	-4	0	0	0	0	0	0	0
1.41421	1.73205	-0.317837	1.57313	2.47474	-0.317837	1.57313	-1.3859	1.3859	-3.15833	5.49335	0	-1	0	0	0	0	0	0	0
1.73205	0	1.73205	0.866025	0.75	1.73205	0.866025	-1.3859	1.3859	-3.15833	5.49335	0	3	0	0	0	0	0	0	0
1.41421	0	1.41421	0.707107	0.5	1.41421	0.707107	-1.3859	1.3859	-3.15833	5.49335	0	2	0	0	0	0	0	0	0
1	0	1	0.5	0.25	1	0.5	-1.3859	1.3859	-3.15833	5.49335	0	1	0	0	0	0	0	0	0
2	0	2	1	1	2	1	-1.3859	1.3859	-3.15833	5.49335	0	4	0	0	0	0	0	0	0
0	0	0	0	0	0	0	-1.3859	1.3859	-3.15833	5.49335	0	0	0	0	0	0	0	0	0
0	0	0	0	0	0	0	-1.3859	1.3859	-3.15833	5.49335	0	0	0	0	0	0	0	0	0
0	0	0	0	0	0	0	-1.3859	1.3859	-3.15833	5.49335	0	0	0	0	0	0	0	0	0
1.73205	2	-0.267949	1.86603	3.48205	-0.267949	1.86603	-1.3859	1.3859	-3.15833	5.49335	0	-1	0	0	0	0	0	0	0
0	0	0	0	0	0	0	-1.3859	1.3859	-3.15833	5.49335	0	0	0	0	0	0	0	0	0
0	0	0	0	0	0	0	-1.3859	1.3859	-3.15833	5.49335	0	0	0	0	0	0	0	0	0
0	0	0	0	0	0	0	-1.3859	1.3859	-3.15833	5.49335	0	0	0	0	0	0	0	0	0
0	0	0	0	0	0	0	-1.3859	1.3859	-3.15833	5.49335	0	0	0	0	0	0	0	0	0
2	2.64575	-0.645751	2.32288	5.39575	-0.645751	2.32288	-1.3859	1.3859	-3.15833	5.49335	0	-3	0	0	0	0	0	0	0
1.41421	2	-0.585786	1.70711	2.91421	-0.585786	1.70711	-1.3859	1.3859	-3.15833	5.49335	0	-2	0	0	0	0	0	0	0
0	0	0	0	0	0	0	-1.3859	1.3859	-3.15833	5.49335	0	0	0	0	0	0	0	0	0
0	0	0	0	0	0	0	-1.3859	1.3859	-3.15833	5.49335	0	0	0	0	0	0	0	0	0
0	0	0	0	0	0	0	-1.3859	1.3859	-3.15833	5.49335	0	0	0	0	0	0	0	0	0
0	0	0	0	0	0	0	-1.3859	1.3859	-3.15833	5.49335	0	0	0	0	0	0	0	0	0
0	0	0	0	0	0	0	-1.3859	1.3859	-3.15833	5.49335	0	0	0	0	0	0	0	0	0
0	0	0	0	0	0	0	-1.3859	1.3859	-3.15833	5.49335	0	0	0	0	0	0	0	0	0
0	0	0	0	0	0	0	-1.3859	1.3859	-3.15833	5.49335	0	0	0	0	0	0	0	0	0
0	0	0	0	0	0	0	-1.3859	1.3859	-3.15833	5.49335	0	0	0	0	0	0	0	0	0
1.73205	1.41421	0.317837	1.57313	2.47474	0.317837	1.57313	-1.3859	1.3859	-3.15833	5.49335	0	1	0	0	0	0	0	0	0
1.73205	2	-0.267949	1.86603	3.48205	-0.267949	1.86603	-1.3859	1.3859	-3.15833	5.49335	0	-1	0	0	0	0	0	0	0
0	0	0	0	0	0	0	-1.3859	1.3859	-3.15833	5.49335	0	0	0	0	0	0	0	0	0
0	0	0	0	0	0	0	-1.3859	1.3859	-3.15833	5.49335	0	0	0	0	0	0	0	0	0
0	0	0	0	0	0	0	-1.3859	1.3859	-3.15833	5.49335	0	0	0	0	0	0	0	0	0
2	0	2	1	1	2	1	-1.3859	1.3859	-3.15833	5.49335	0	4	0	0	0	0	0	0	0
0	0	0	0	0	0	0	-1.3859	1.3859	-3.15833	5.49335	0	0	0	0	0	0	0	0	0
0	0	0	0	0	0	0	-1.3859	1.3859	-3.15833	5.49335	0	0	0	0	0	0	0	0	0
0	0	0	0	0	0	0	-1.3859	1.3859	-3.15833	5.49335	0	0	0	0	0	0	0	0	0
2	1.41421	0.585786	1.70711	2.91421	0.585786	1.70711	-1.3859	1.3859	-3.15833	5.49335	0	2	0	0	0	0	0	0	0
1.41421	0	1.41421	0.707107	0.5	1.41421	0.707107	-1.3859	1.3859	-3.15833	5.49335	0	2	0	0	0	0	0	0	0
16.3095	15.8114	0.498118	16.0604	257.938	0.498118	16.0604	-1.3859	1.3859	-3.15833	5.49335	0	16	0	0	0	0	0	0	0
15.4272	10.247	5.1803	12.8371	164.791	5.1803	12.8371	-1.3859	1.3859	-3.15833	5.49335	0	133	0	0	0	0	0	0	0
52.4976	47.4342	5.06345	49.9659	2496.59	5.06345	49.9659	-1.3859	1.3859	-3.15833	5.49335	0	506	0	0	0	0	0	0	0
0	0	0	0	0	0	0	-1.3859	1.3859	-3.15833	5.49335	0	0	0	0	0	0	0	0	0
0	0	0	0	0	0	0	-1.3859	1.3859	-3.15833	5.49335	0	0	0	0	0	0	0	0	0
0	0	0	0	0	0	0	-1.3859	1.3859	-3.15833	5.49335	0	0	0	0	0	0	0	0	0
0	15.3623	-15.3623	7.68115	59	-15.3623	7.68115	-1.3859	1.3859	-3.15833	5.49335	0	-236	0	0	0	0	0	0	0
0	0	0	0	0	0	0	-1.3859	1.3859	-3.15833	5.49335	0	0	0	0	0	0	0	0	0
0	0	0	0	0	0	0	-1.3859	1.3859	-3.15833	5.49335	0	0	0	0	0	0	0	0	0
0	0	0	0	0	0	0	-1.3859	1.3859	-3.15833	5.49335	0	0	0	0	0	0	0	0	0
0	0	0	0	0	0	0	-1.3859	1.3859	-3.15833	5.49335	0	0	0	0	0	0	0	0	0
0	0	0	0	0	0	0	-1.3859	1.3859	-3.15833	5.49335	0	0	0	0	0	0	0	0	0
1.41421	2	-0.585786	1.70711	2.91421	-0.585786	1.70711	-1.3859	1.3859	-3.15833	5.49335	0	-2	0	0	0	0	0	0	0
0	0	0	0	0	0	0	-1.3859	1.3859	-3.15833	5.49335	0	0	0	0	0	0	0	0	0
25.1197	7.61577	17.5039	16.3677	267.903	17.5039	16.3677	-1.3859	1.3859	-3.15833	5.49335	0	573	0	0	0	0	0	0	0
1.73205	0	1.73205	0.866025	0.75	1.73205	0.866025	-1.3859	1.3859	-3.15833	5.49335	0	3	0	0	0	0	0	0	0
0	0	0	0	0	0	0	-1.3859	1.3859	-3.15833	5.49335	0	0	0	0	0	0	0	0	0
11.8743	2.82843	9.04591	7.35138	54.0429	9.04591	7.35138	-1.3859	1.3859	-3.15833	5.49335	0	133	0	0	0	0	0	0	0
0	0	0	0	0	0	0	-1.3859	1.3859	-3.15833	5.49335	0	0	0	0	0	0	0	0	0
0	0	0	0	0	0	0	-1.3859	1.3859	-3.15833	5.49335	0	0	0	0	0	0	0	0	0
1.73205	0	1.73205	0.866025	0.75	1.73205	0.866025	-1.3859	1.3859	-3.15833	5.49335	0	3	0	0	0	0	0	0	0
1.41421	0	1.41421	0.707107	0.5	1.41421	0.707107	-1.3859	1.3859	-3.15833	5.49335	0	2	0	0	0	0	0	0	0
2	2.44949	-0.44949	2.22474	4.94949	-0.44949	2.22474	-1.3859	1.3859	-3.15833	5.49335	0	-2	0	0	0	0	0	0	0
2	1.41421	0.585786	1.70711	2.91421	0.585786	1.70711	-1.3859	1.3859	-3.15833	5.49335	0	2	0	0	0	0	0	0	0
2	1.41421	0.585786	1.70711	2.91421	0.585786	1.70711	-1.3859	1.3859	-3.15833	5.49335	0	2	0	0	0	0	0	0	0
1.73205	2.23607	-0.504017	1.98406	3.93649	-0.504017	1.98406	-1.3859	1.3859	-3.15833	5.49335	0	-2	0	0	0	0	0	0	0
1.73205	4.58258	-2.85052	3.15731	9.96863	-2.85052	3.15731	-1.3859	1.3859	-3.15833	5.49335	0	-18	0	0	0	0	0	0	0
1.73205	0	1.73205	0.866025	0.75	1.73205	0.866025	-1.3859	1.3859	-3.15833	5.49335	0	3	0	0	0	0	0	0	0
1.41421	0	1.41421	0.707107	0.5	1.41421	0.707107	-1.3859	1.3859	-3.15833	5.49335	0	2	0	0	0	0	0	0	0
2	0	2	1	1	2	1	-1.3859	1.3859	-3.15833	5.49335	0	4	0	0	0	0	0	0	0
2	3.4641	-1.4641	2.73205	7.4641	-1.4641	2.73205	-1.3859	1.3859	-3.15833	5.49335	0	-8	0	0	0	0	0	0	0
1	1.73205	-0.732051	1.36603	1.86603	-0.732051	1.36603	-1.3859	1.3859	-3.15833	5.49335	0	-2	0	0	0	0	0	0	0
2	0	2	1	1	2	1	-1.3859	1.3859	-3.15833	5.49335	0	4	0	0	0	0	0	0	0
1.41421	2.23607	-0.821854	1.82514	3.33114	-0.821854	1.82514	-1.3859	1.3859	-3.15833	5.49335	0	-3	0	0	0	0	0	0	0
1	0	1	0.5	0.25	1	0.5	-1.3859	1.3859	-3.15833	5.49335	0	1	0	0	0	0	0	0	0
1.73205	2	-0.267949	1.86603	3.48205	-0.267949	1.86603	-1.3859	1.3859	-3.15833	5.49335	0	-1	0	0	0	0	0	0	0
1.41421	0	1.41421	0.707107	0.5	1.41421	0.707107	-1.3859	1.3859	-3.15833	5.49335	0	2	0	0	0	0	0	0	0
2	3.74166	-1.74166	2.87083	8.24166	-1.74166	2.87083	-1.3859	1.3859	-3.15833	5.49335	0	-10	0	0	0	0	0	0	0
1.73205	4.24264	-2.51059	2.98735	8.92423	-2.51059	2.98735	-1.3859	1.3859	-3.15833	5.49335	0	-15	0	0	0	0	0	0	0
1.73205	0	1.73205	0.866025	0.75	1.73205	0.866025	-1.3859	1.3859	-3.15833	5.49335	0	3	0	0	0	0	0	0	0
1.41421	0	1.41421	0.707107	0.5	1.41421	0.707107	-1.3859	1.3859	-3.15833	5.49335	0	2	0	0	0	0	0	0	0
1.73205	0	1.73205	0.866025	0.75	1.73205	0.866025	-1.3859	1.3859	-3.15833	5.49335	0	3	0	0	0	0	0	0	0
1.41421	0	1.41421	0.707107	0.5	1.41421	0.707107	-1.3859	1.3859	-3.15833	5.49335	0	2	0	0	0	0	0	0	0
2	4	-2	3	9	-2	3	-1.3859	1.3859	-3.15833	5.49335	0	-12	0	0	0	0	0	0	0
1.41421	1.41421	0	1.41421	2	0	1.41421	-1.3859	1.3859	-3.15833	5.49335	0	0	0	0	0	0	0	0	0
2	2	0	2	4	0	2	-1.3859	1.3859	-3.15833	5.49335	0	0	0	0	0	0	0	0	0
1	0	1	0.5	0.25	1	0.5	-1.3859	1.3859	-3.15833	5.49335	0	1	0	0	0	0	0	0	0
1.41421	2	-0.585786	1.70711	2.91421	-0.585786	1.70711	-1.3859	1.3859	-3.15833	5.49335	0	-2	0	0	0	0	0	0	0
#N/A	#N/A	#N/A	#N/A	#N/A			-1.3859	1.3859	-3.15833	5.49335	0	#N/A	#NUM!	#NUM!	#NUM!	#NUM!	#NUM!	#NUM!	#NUM!
#N/A	#N/A	#N/A	#N/A	#N/A			-1.3859	1.3859	-3.15833	5.49335	0	#N/A	#NUM!	#NUM!	#NUM!	#NUM!	#NUM!	#NUM!	#NUM!
#N/A	#N/A	#N/A	#N/A	#N/A			-1.3859	1.3859	-3.15833	5.49335	0	#N/A	#NUM!	#NUM!	#NUM!	#NUM!	#NUM!	#NUM!	#NUM!
#N/A	#N/A	#N/A	#N/A	#N/A			-1.3859	1.3859	-3.15833	5.49335	0	#N/A	#NUM!	#NUM!	#NUM!	#NUM!	#NUM!	#NUM!	#NUM!
#N/A	#N/A	#N/A	#N/A	#N/A			-1.3859	1.3859	-3.15833	5.49335	0	#N/A	#NUM!	#NUM!	#NUM!	#NUM!	#NUM!	#NUM!	#NUM!
#N/A	#N/A	#N/A	#N/A	#N/A			-1.3859	1.3859	-3.15833	5.49335	0	#N/A	#NUM!	#NUM!	#NUM!	#NUM!	#NUM!	#NUM!	#NUM!
#N/A	#N/A	#N/A	#N/A	#N/A			-1.3859	1.3859	-3.15833	5.49335	0	#N/A	#NUM!	#NUM!	#NUM!	#NUM!	#NUM!	#NUM!	#NUM!
#N/A	#N/A	#N/A	#N/A	#N/A			-1.3859	1.3859	-3.15833	5.49335	0	#N/A	#NUM!	#NUM!	#NUM!	#NUM!	#NUM!	#NUM!	#NUM!
#N/A	#N/A	#N/A	#N/A	#N/A			-1.3859	1.3859	-3.15833	5.49335	0	#N/A	#NUM!	#NUM!	#NUM!	#NUM!	#NUM!	#NUM!	#NUM!
#N/A	#N/A	#N/A	#N/A	#N/A			-1.3859	1.3859	-3.15833	5.49335	0	#N/A	#NUM!	#NUM!	#NUM!	#NUM!	#NUM!	#NUM!	#NUM!
#N/A	#N/A	#N/A	#N/A	#N/A			-1.3859	1.3859	-3.15833	5.49335	0	#N/A	#NUM!	#NUM!	#NUM!	#NUM!	#NUM!	#NUM!	#NUM!
#N/A	#N/A	#N/A	#N/A	#N/A			-1.3859	1.3859	-3.15833	5.49335	0	#N/A	#NUM!	#NUM!	#NUM!	#NUM!	#NUM!	#NUM!	#NUM!
#N/A	#N/A	#N/A	#N/A	#N/A			-1.3859	1.3859	-3.15833	5.49335	0	#N/A	#NUM!	#NUM!	#NUM!	#NUM!	#NUM!	#NUM!	#NUM!
#N/A	#N/A	#N/A	#N/A	#N/A			-1.3859	1.3859	-3.15833	5.49335	0	#N/A	#NUM!	#NUM!	#NUM!	#NUM!	#NUM!	#NUM!	#NUM!
#N/A	#N/A	#N/A	#N/A	#N/A			-1.3859	1.3859	-3.15833	5.49335	0	#N/A	#NUM!	#NUM!	#NUM!	#NUM!	#NUM!	#NUM!	#NUM!
#N/A	#N/A	#N/A	#N/A	#N/A			-1.3859	1.3859	-3.15833	5.49335	0	#N/A	#NUM!	#NUM!	#NUM!	#NUM!	#NUM!	#NUM!	#NUM!
#N/A	#N/A	#N/A	#N/A	#N/A			-1.3859	1.3859	-3.15833	5.49335	0	#N/A	#NUM!	#NUM!	#NUM!	#NUM!	#NUM!	#NUM!	#NUM!
#N/A	#N/A	#N/A	#N/A	#N/A			-1.3859	1.3859	-3.15833	5.49335	0	#N/A	#NUM!	#NUM!	#NUM!	#NUM!	#NUM!	#NUM!	#NUM!
#N/A	#N/A	#N/A	#N/A	#N/A			-1.3859	1.3859	-3.15833	5.49335	0	#N/A	#NUM!	#NUM!	#NUM!	#NUM!	#NUM!	#NUM!	#NUM!
#N/A	#N/A	#N/A	#N/A	#N/A			-1.3859	1.3859	-3.15833	5.49335	0	#N/A	#NUM!	#NUM!	#NUM!	#NUM!	#NUM!	#NUM!	#NUM!
#N/A	#N/A	#N/A	#N/A	#N/A			-1.3859	1.3859	-3.15833	5.49335	0	#N/A	#NUM!	#NUM!	#NUM!	#NUM!	#NUM!	#NUM!	#NUM!
#N/A	#N/A	#N/A	#N/A	#N/A			-1.3859	1.3859	-3.15833	5.49335	0	#N/A	#NUM!	#NUM!	#NUM!	#NUM!	#NUM!	#NUM!	#NUM!
#N/A	#N/A	#N/A	#N/A	#N/A			-1.3859	1.3859	-3.15833	5.49335	0	#N/A	#NUM!	#NUM!	#NUM!	#NUM!	#NUM!	#NUM!	#NUM!
#N/A	#N/A	#N/A	#N/A	#N/A			-1.3859	1.3859	-3.15833	5.49335	0	#N/A	#NUM!	#NUM!	#NUM!	#NUM!	#NUM!	#NUM!	#NUM!
#N/A	#N/A	#N/A	#N/A	#N/A			-1.3859	1.3859	-3.15833	5.49335	0	#N/A	#NUM!	#NUM!	#NUM!	#NUM!	#NUM!	#NUM!	#NUM!
#N/A	#N/A	#N/A	#N/A	#N/A			-1.3859	1.3859	-3.15833	5.49335	0	#N/A	#NUM!	#NUM!	#NUM!	#NUM!	#NUM!	#NUM!	#NUM!
#N/A	#N/A	#N/A	#N/A	#N/A			-1.3859	1.3859	-3.15833	5.49335	0	#N/A	#NUM!	#NUM!	#NUM!	#NUM!	#NUM!	#NUM!	#NUM!
#N/A	#N/A	#N/A	#N/A	#N/A			-1.3859	1.3859	-3.15833	5.49335	0	#N/A	#NUM!	#NUM!	#NUM!	#NUM!	#NUM!	#NUM!	#NUM!
#N/A	#N/A	#N/A	#N/A	#N/A			-1.3859	1.3859	-3.15833	5.49335	0	#N/A	#NUM!	#NUM!	#NUM!	#NUM!	#NUM!	#NUM!	#NUM!
#N/A	#N/A	#N/A	#N/A	#N/A			-1.3859	1.3859	-3.15833	5.49335	0	#N/A	#NUM!	#NUM!	#NUM!	#NUM!	#NUM!	#NUM!	#NUM!
#N/A	#N/A	#N/A	#N/A	#N/A			-1.3859	1.3859	-3.15833	5.49335	0	#N/A	#NUM!	#NUM!	#NUM!	#NUM!	#NUM!	#NUM!	#NUM!
#N/A	#N/A	#N/A	#N/A	#N/A			-1.3859	1.3859	-3.15833	5.49335	0	#N/A	#NUM!	#NUM!	#NUM!	#NUM!	#NUM!	#NUM!	#NUM!
#N/A	#N/A	#N/A	#N/A	#N/A			-1.3859	1.3859	-3.15833	5.49335	0	#N/A	#NUM!	#NUM!	#NUM!	#NUM!	#NUM!	#NUM!	#NUM!
#N/A	#N/A	#N/A	#N/A	#N/A			-1.3859	1.3859	-3.15833	5.49335	0	#N/A	#NUM!	#NUM!	#NUM!	#NUM!	#NUM!	#NUM!	#NUM!
#N/A	#N/A	#N/A	#N/A	#N/A			-1.3859	1.3859	-3.15833	5.49335	0	#N/A	#NUM!	#NUM!	#NUM!	#NUM!	#NUM!	#NUM!	#NUM!
#N/A	#N/A	#N/A	#N/A	#N/A			-1.3859	1.3859	-3.15833	5.49335	0	#N/A	#NUM!	#NUM!	#NUM!	#NUM!	#NUM!	#NUM!	#NUM!
#N/A	#N/A	#N/A	#N/A	#N/A			-1.3859	1.3859	-3.15833	5.49335	0	#N/A	#NUM!	#NUM!	#NUM!	#NUM!	#NUM!	#NUM!	#NUM!
#N/A	#N/A	#N/A	#N/A	#N/A			-1.3859	1.3859	-3.15833	5.49335	0	#N/A	#NUM!	#NUM!	#NUM!	#NUM!	#NUM!	#NUM!	#NUM!
#N/A	#N/A	#N/A	#N/A	#N/A			-1.3859	1.3859	-3.15833	5.49335	0	#N/A	#NUM!	#NUM!	#NUM!	#NUM!	#NUM!	#NUM!	#NUM!
#N/A	#N/A	#N/A	#N/A	#N/A			-1.3859	1.3859	-3.15833	5.49335	0	#N/A	#NUM!	#NUM!	#NUM!	#NUM!	#NUM!	#NUM!	#NUM!
#N/A	#N/A	#N/A	#N/A	#N/A			-1.3859	1.3859	-3.15833	5.49335	0	#N/A	#NUM!	#NUM!	#NUM!	#NUM!	#NUM!	#NUM!	#NUM!
#N/A	#N/A	#N/A	#N/A	#N/A			-1.3859	1.3859	-3.15833	5.49335	0	#N/A	#NUM!	#NUM!	#NUM!	#NUM!	#NUM!	#NUM!	#NUM!
#N/A	#N/A	#N/A	#N/A	#N/A			-1.3859	1.3859	-3.15833	5.49335	0	#N/A	#NUM!	#NUM!	#NUM!	#NUM!	#NUM!	#NUM!	#NUM!
#N/A	#N/A	#N/A	#N/A	#N/A			-1.3859	1.3859	-3.15833	5.49335	0	#N/A	#NUM!	#NUM!	#NUM!	#NUM!	#NUM!	#NUM!	#NUM!
#N/A	#N/A	#N/A	#N/A	#N/A			-1.3859	1.3859	-3.15833	5.49335	0	#N/A	#NUM!	#NUM!	#NUM!	#NUM!	#NUM!	#NUM!	#NUM!
#N/A	#N/A	#N/A	#N/A	#N/A			-1.3859	1.3859	-3.15833	5.49335	0	#N/A	#NUM!	#NUM!	#NUM!	#NUM!	#NUM!	#NUM!	#NUM!
#N/A	#N/A	#N/A	#N/A	#N/A			-1.3859	1.3859	-3.15833	5.49335	0	#N/A	#NUM!	#NUM!	#NUM!	#NUM!	#NUM!	#NUM!	#NUM!
#N/A	#N/A	#N/A	#N/A	#N/A			-1.3859	1.3859	-3.15833	5.49335	0	#N/A	#NUM!	#NUM!	#NUM!	#NUM!	#NUM!	#NUM!	#NUM!
#N/A	#N/A	#N/A	#N/A	#N/A			-1.3859	1.3859	-3.15833	5.49335	0	#N/A	#NUM!	#NUM!	#NUM!	#NUM!	#NUM!	#NUM!	#NUM!
#N/A	#N/A	#N/A	#N/A	#N/A			-1.3859	1.3859	-3.15833	5.49335	0	#N/A	#NUM!	#NUM!	#NUM!	#NUM!	#NUM!	#NUM!	#NUM!
#N/A	#N/A	#N/A	#N/A	#N/A			-1.3859	1.3859	-3.15833	5.49335	0	#N/A	#NUM!	#NUM!	#NUM!	#NUM!	#NUM!	#NUM!	#NUM!
#N/A	#N/A	#N/A	#N/A	#N/A			-1.3859	1.3859	-3.15833	5.49335	0	#N/A	#NUM!	#NUM!	#NUM!	#NUM!	#NUM!	#NUM!	#NUM!
#N/A	#N/A	#N/A	#N/A	#N/A			-1.3859	1.3859	-3.15833	5.49335	0	#N/A	#NUM!	#NUM!	#NUM!	#NUM!	#NUM!	#NUM!	#NUM!
#N/A	#N/A	#N/A	#N/A	#N/A			-1.3859	1.3859	-3.15833	5.49335	0	#N/A	#NUM!	#NUM!	#NUM!	#NUM!	#NUM!	#NUM!	#NUM!
#N/A	#N/A	#N/A	#N/A	#N/A			-1.3859	1.3859	-3.15833	5.49335	0	#N/A	#NUM!	#NUM!	#NUM!	#NUM!	#NUM!	#NUM!	#NUM!
#N/A	#N/A	#N/A	#N/A	#N/A			-1.3859	1.3859	-3.15833	5.49335	0	#N/A	#NUM!	#NUM!	#NUM!	#NUM!	#NUM!	#NUM!	#NUM!
#N/A	#N/A	#N/A	#N/A	#N/A			-1.3859	1.3859	-3.15833	5.49335	0	#N/A	#NUM!	#NUM!	#NUM!	#NUM!	#NUM!	#NUM!	#NUM!
#N/A	#N/A	#N/A	#N/A	#N/A			-1.3859	1.3859	-3.15833	5.49335	0	#N/A	#NUM!	#NUM!	#NUM!	#NUM!	#NUM!	#NUM!	#NUM!
#N/A	#N/A	#N/A	#N/A	#N/A			-1.3859	1.3859	-3.15833	5.49335	0	#N/A	#NUM!	#NUM!	#NUM!	#NUM!	#NUM!	#NUM!	#NUM!
#N/A	#N/A	#N/A	#N/A	#N/A			-1.3859	1.3859	-3.15833	5.49335	0	#N/A	#NUM!	#NUM!	#NUM!	#NUM!	#NUM!	#NUM!	#NUM!
#N/A	#N/A	#N/A	#N/A	#N/A			-1.3859	1.3859	-3.15833	5.49335	0	#N/A	#NUM!	#NUM!	#NUM!	#NUM!	#NUM!	#NUM!	#NUM!
#N/A	#N/A	#N/A	#N/A	#N/A			-1.3859	1.3859	-3.15833	5.49335	0	#N/A	#NUM!	#NUM!	#NUM!	#NUM!	#NUM!	#NUM!	#NUM!
#N/A	#N/A	#N/A	#N/A	#N/A			-1.3859	1.3859	-3.15833	5.49335	0	#N/A	#NUM!	#NUM!	#NUM!	#NUM!	#NUM!	#NUM!	#NUM!
#N/A	#N/A	#N/A	#N/A	#N/A			-1.3859	1.3859	-3.15833	5.49335	0	#N/A	#NUM!	#NUM!	#NUM!	#NUM!	#NUM!	#NUM!	#NUM!
#N/A	#N/A	#N/A	#N/A	#N/A			-1.3859	1.3859	-3.15833	5.49335	0	#N/A	#NUM!	#NUM!	#NUM!	#NUM!	#NUM!	#NUM!	#NUM!
#N/A	#N/A	#N/A	#N/A	#N/A			-1.3859	1.3859	-3.15833	5.49335	0	#N/A	#NUM!	#NUM!	#NUM!	#NUM!	#NUM!	#NUM!	#NUM!
#N/A	#N/A	#N/A	#N/A	#N/A			-1.3859	1.3859	-3.15833	5.49335	0	#N/A	#NUM!	#NUM!	#NUM!	#NUM!	#NUM!	#NUM!	#NUM!
#N/A	#N/A	#N/A	#N/A	#N/A			-1.3859	1.3859	-3.15833	5.49335	0	#N/A	#NUM!	#NUM!	#NUM!	#NUM!	#NUM!	#NUM!	#NUM!

## Sheet: sqrt diff v. average log scale
As previous graph, but horizontal axis on log scale.

## Sheet: sqrt diff v. average
Difference in square root counts plotted against average of square roots.
A measure of average density (namely the square mean root) can be obtained by squaring the values on the horizontal axis.
See the first tab for explanation of the horizontal lines.

## Sheet: diff v. average
As the first graph, but back-transformed so that the vertical axis is the difference in counts (not difference in square roots).

## Sheet: diff v. average log scale
As previous graph, but horizontal axis on log scale, and is the square mean root. This is a kind of average count, and is the square of the average of square roots.
